# Supplementary material for: Evolutionary transition between invertebrates and vertebrates via methylation reprogramming in embryogenesis
Source: Natl Sci Rev. 2019 May 24;6(5):993–1003. doi: 10.1093/nsr/nwz064 (PMC8291442; doi:10.1093/nsr/nwz064)
Supplement: nwz064_Supplemental_Files [file nwz064_supplemental_files.zip]

Archive with 3 entries (3 files):
- MethylationEvolution SupplementaryMaterials-2019-5-8.docx
- Table S2 Pearson Correlation Coefficients Between Replicates.xls
- Table S3 GO Enrichment Analyses for Differentially Methylated Promoters.xlsx
