# Supplementary material for: Evolutionary transition between invertebrates and vertebrates via methylation reprogramming in embryogenesis
Source: Natl Sci Rev. 2019 May 24;6(5):993–1003. doi: 10.1093/nsr/nwz064 (PMC8291442; doi:10.1093/nsr/nwz064)
Supplement: nwz064_Supplemental_Files [file nwz064_supplemental_files.zip › Table S2 Pearson Correlation Coefficients Between Replicates.xls]

## Sheet: Sheet1
species	sample	replicates	PCC
Honey bee	sperm	Rep1 VS Rep2	0.817
Honey bee	oocyte	Rep1 VS Rep2	0.841
Honey bee	worker blastoderm	Rep1 VS Rep2	0.838
Honey bee	worker gastrulation	Rep1 VS Rep2	0.956
Honey bee	drone blastoderm	Rep1 VS Rep2	0.786
Honey bee	drone gastrulation	Rep1 VS Rep2	0.87
Sea urchin	sperm	Rep1 VS Rep2	0.913405
Sea urchin	oocyte	Rep1 VS Rep2	0.904247
Sea urchin	cleavage	Rep1 VS Rep2	0.945459
Sea urchin	blastula	Rep1 VS Rep2	0.9672
Sea urchin	gastrula	Rep1 VS Rep2	0.963372
Ciona	sperm	Rep1 VS Rep2	0.974
Ciona	sperm	Rep1 VS Rep3	0.977
Ciona	sperm	Rep2 VS Rep3	0.976
Ciona	oocyte	Rep1 VS Rep2	0.959
Ciona	oocyte	Rep1 VS Rep3	0.934
Ciona	oocyte	Rep2 VS Rep3	0.917
Ciona	cleavage	Rep1 VS Rep2	0.972
Ciona	cleavage	Rep1 VS Rep3	0.975
Ciona	cleavage	Rep2 VS Rep3	0.977
Ciona	gastrula	Rep1 VS Rep2	0.972
PCC: Pearson correlation coefficient
