# Supplementary material for: Evolutionary transition between invertebrates and vertebrates via methylation reprogramming in embryogenesis
Source: Natl Sci Rev. 2019 May 24;6(5):993–1003. doi: 10.1093/nsr/nwz064 (PMC8291442; doi:10.1093/nsr/nwz064)
Supplement: nwz064_Supplemental_Files [file nwz064_supplemental_files.zip › Table S3 GO Enrichment Analyses for Differentially Methylated Promoters.xlsx]

## Sheet: sea_anemone
	Gene Category	List Hits	List Total	Population Hits	Population Total	EASE score	sea_anemone_gene_symbol
sperm_hyper_gas_hyper	NO categary enriched
sperm_hyper_gas_hypo	NO categary enriched
sperm_hypo_gas_hyper	NO categary enriched
sperm_hypo_gas_hypo	cilium movement	2	32	10	10731	0.0285274	NEMVEDRAFT_V1G100311; NEMVEDRAFT_V1G229146
	cilium or flagellum-dependent cell motility	2	32	20	10731	0.0562665	NEMVEDRAFT_V1G100311; NEMVEDRAFT_V1G229146
	RNA methylation	2	32	22	10731	0.0617216	NEMVEDRAFT_V1G239275; NEMVEDRAFT_V1G243959
	microtubule-based movement	3	32	143	10731	0.0637752	NEMVEDRAFT_V1G100311; NEMVEDRAFT_V1G229146; NEMVEDRAFT_V1G97959
	oxidation-reduction process	6	32	802	10731	0.0776068	NEMVEDRAFT_V1G173380; NEMVEDRAFT_V1G181733; NEMVEDRAFT_V1G229208; NEMVEDRAFT_V1G229325; NEMVEDRAFT_V1G242783; NEMVEDRAFT_V1G243558

## Sheet: bee
	Gene Category	List Hits	List Total	Population Hits	Population Total	EASE score	bee_gene_symbol
sperm_hyper_gas_hyper	NO categary enriched
sperm_hyper_gas_hypo	protein ubiquitination	2	8	32	5016	0.0438372	GB45873; GB52252
sperm_hypo_gas_hyper	NO categary enriched
sperm_hypo_gas_hypo	NO categary enriched

## Sheet: sea_urchin
	Gene Category	List Hits	List Total	Population Hits	Population Total	EASE score	sea_urchin_gene_symbol
sperm_hyper_gas_hyper	DNA integration	35	325	407	13586	1.89e-10	SP-24578; SP-POLPPL_102; SP-POLPPL_103; SP-POLPPL_19; SP-POLPPL_24; SP-POLPPL_36; SP-POLPPL_38; SP-POLPPL_44; SP-POLPPL_45; SP-POLPPL_46; SP-POLPPL_49; SP-POLPPL_61; SP-POLPPL_94; SP-POLYPL_82; SP-POLYPL_941; SP-PPPL_111; SP-PPPL_145; SP-PPPL_146; SP-PPPL_159; SP-PPPL_181; SP-PPPL_195; SP-PPPL_219; SP-PPPL_220; SP-PPPL_228; SP-PPPL_244; SP-PPPL_274; SP-PPPL_281; SP-RTL_55; SP-Z105; SP-ZNF/CCHCT/R…
	RNA-dependent DNA replication	40	325	623	13586	3.26e-08	SP-24578; SP-BCNT2_1; SP-ENDRVT23; SP-ENDRVT26; SP-ENDRVT48; SP-ENDRVT51; SP-ENDRVT75; SP-ENDRVT_3; SP-HYPP_1001; SP-POLPPL_102; SP-POLPPL_103; SP-POLPPL_24; SP-POLPPL_36; SP-POLPPL_44; SP-POLPPL_45; SP-POLPPL_46; SP-POLPPL_49; SP-POLPPL_61; SP-POLPPL_94; SP-POLYPL_941; SP-POLYPL_952; SP-POLYPL_961; SP-PPPL_145; SP-PPPL_146; SP-PPPL_159; SP-PPPL_277; SP-RT10; SP-RT15; SP-RT20; SP-RTL_37; SP-RTL_5…
	protein phosphorylation	26	325	519	13586	0.000690054	SP-AMPK; SP-CAMK2A; SP-DNA_PKCS; SP-DRAK; SP-DRAKR1; SP-DYRK1A; SP-EF2K; SP-FRK; SP-GLYSYNK3B; SP-MELKL; SP-NLK; SP-NRBP; SP-PFTAIRE-1; SP-PKCD; SP-PRAGMIN; SP-PRKG1; SP-RIO3; SP-RSK2; SP-SIK2; SP-SLKA; SP-SRPK1L; SP-YSK; SPU_002886; SPU_016496; SPU_018215; SPU_023900
	negative regulation of endopeptidase activity	7	325	55	13586	0.00190475	SP-CRIM1; SP-TFPIL; SP-TIMP1; SP-TIMP2; SP-TIMP2B; SP-TIMP2C; SP-TIMP2D
	steroid hormone mediated signaling pathway	5	325	42	13586	0.0174357	SP-NR1H6B; SP-NR1X; SP-PPAR1; SP-SHR2; SP-THRB
	regulation of GTPase activity	6	325	66	13586	0.0204395	SP-HYPP_35; SP-MCF2L; SP-PHSCD1; SP-RAPGEF4; SP-RASGRF2; SPU_004133
	intracellular receptor signaling pathway	3	325	13	13586	0.0371835	SP-NR1X; SP-SHR2; SP-THRB
	tRNA aminoacylation for protein translation	5	325	54	13586	0.0395291	SP-CARS2; SP-LYSS; SP-VARSIA; SPU_003860; SPU_018273
	nitrogen compound metabolic process	4	325	38	13586	0.0614224	SP-GLT_1; SP-UPB; SP-VNN1; SP-VNN1_1
	regulation of Rho protein signal transduction	4	325	43	13586	0.0825088	SP-DLC1; SP-MCF2L; SP-PLEKHG5; SP-RASGRF2
	valyl-tRNA aminoacylation	2	325	4	13586	0.0920437	SP-VARSIA; SPU_003860
sperm_hyper_gas_hypo	RNA-dependent DNA replication	51	295	623	13586	5.29329e-16	SP-ENDRVT13; SP-ENDRVT20; SP-ENDRVT29; SP-ENDRVT33; SP-ENDRVT45; SP-ENDRVT56; SP-ENDRVT59; SP-ENDRVT76; SP-ENDRVT89; SP-ENDRVT91; SP-ENDRVT93; SP-GAGPOL2; SP-HYPP_182; SP-HYPP_1872; SP-HYPP_2854; SP-HYPP_339; SP-HYPP_494; SP-HYPP_50; SP-NAGLU_1; SP-POLPPL-2; SP-POLPPL_104; SP-POLPPL_47; SP-POLPPL_50; SP-POLPPL_70; SP-POLPPL_83; SP-POLPPL_90; SP-POLYP; SP-POLYP_3; SP-PPPL_142; SP-PPPL_148; SP-PPPL…
	DNA integration	33	295	407	13586	2.6029e-10	SP-AP2S1_1; SP-GAGPOL2; SP-HYPP_859; SP-POLPPL-2; SP-POLPPL_104; SP-POLPPL_20; SP-POLPPL_47; SP-POLPPL_50; SP-POLPPL_56; SP-POLPPL_70; SP-POLPPL_80; SP-POLPPL_90; SP-POLPPL_97; SP-POLYP; SP-POLYPL_945; SP-PPPL_142; SP-PPPL_148; SP-PPPL_153; SP-PPPL_156; SP-PPPL_157; SP-PPPL_163; SP-PPPL_179; SP-PPPL_187; SP-PPPL_193; SP-PPPL_213; SP-PPPL_239; SP-PPPL_241; SP-PPPL_289; SP-SETD8L; SP-ZC3P26_1; SP-Z…
	DNA recombination	6	295	84	13586	0.0354578	SP-AP2S1_1; SP-DNL3; SP-HYPP_859; SP-SETD8L; SPU_005587; SPU_009070
	single organismal cell-cell adhesion	2	295	3	13586	0.0635296	SPU_007556; SPU_023978
	proteolysis	22	295	706	13586	0.0870511	SP-CSPE9L1A; SP-CSPEN2F; SP-GAGPOL2; SP-METHIAPD2L_1; SP-MJD; SP-MPROT1L_1; SP-POLPPL-2; SP-POLPPL_50; SP-POLPPL_83; SP-PPPL_123; SP-SP2MPL; SP-SPPL3; SP-Z313; SP-Z313_1; SP-Z313_2; SP-Z313_4; SPU_001472; SPU_004251; SPU_010204; SPU_023705; SPU_025143; SPU_027286
sperm_hypo_gas_hyper	DNA integration	17	94	407	13586	1.44794e-08	SP-POLPPL_59; SP-POLPPL_68; SP-POLPPL_72; SP-POLPPL_74; SP-POLYPL_10; SP-POLYPL_118; SP-POLYPL_938; SP-PPPL_121; SP-PPPL_129; SP-PPPL_137; SP-PPPL_162; SP-PPPL_164; SP-PPPL_234; SP-PPPL_267; SP-SNSL; SP-TYRL; SPU_003251
	RNA-dependent DNA replication	14	94	623	13586	0.000309371	SP-ENDRVT32; SP-ENDRVT7; SP-POLPPL_68; SP-POLPPL_72; SP-POLPPL_74; SP-POLYPL_118; SP-POLYPL_86; SP-POLYPL_938; SP-PPPL_121; SP-PPPL_164; SP-PPPL_222; SP-RT23; SP-SNSL; SP-TYRL
	monosaccharide metabolic process	2	94	2	13586	0.0136442	SPU_018023; SPU_027479
	proteolysis	11	94	706	13586	0.0223352	SP-ASPL; SP-LKTNH; SP-PIF1H; SP-POLPPL_59; SP-POLPPL_68; SP-POLPPL_72; SP-PPPL_121; SP-PPPL_162; SP-PPPL_164; SP-PPPL_234; SP-Z313_3
	transmembrane receptor protein serine/threonine kinase signaling pathway	2	94	10	13586	0.0664036	SP-ALK4-5-7; SP-ALK4-5-7_1
	glutathione biosynthetic process	2	94	11	13586	0.072799	SP-GSS_1; SPU_028755
sperm_hypo_gas_hypo	RNA-dependent DNA replication	34	182	623	13586	7.98036e-12	SP-ENDRVT109; SP-ENDRVT119; SP-ENDRVT120; SP-ENDRVT17; SP-ENDRVT19; SP-ENDRVT31; SP-ENDRVT85; SP-ENDRVT88; SP-GAGPOLL_16; SP-GAGPOLL_91; SP-POLPPL_34; SP-POLPPL_81; SP-POLPPL_95; SP-POLYPL_962; SP-POLYP_6; SP-PPPL_158; SP-PPPL_176; SP-PPPL_201; SP-PPPL_216; SP-PPPL_229; SP-PPPL_286; SP-REO_6L; SP-RT13; SP-RTL_28; SP-RTL_31; SP-RTL_4; SP-TRANSPOSASEL; SP-ZF(CCHC)_26; SPU_002987; SPU_005085; SPU_00…
	DNA integration	22	182	407	13586	1.12212e-07	SP-GAGPOLL_16; SP-GAGPOLL_91; SP-HYPP_1303; SP-POLPPL_16; SP-POLPPL_34; SP-POLPPL_40; SP-POLPPL_78; SP-POLPPL_81; SP-POLPPL_95; SP-PPPL_127; SP-PPPL_158; SP-PPPL_161; SP-PPPL_176; SP-PPPL_201; SP-PPPL_229; SP-PPPL_238; SP-PPPL_270; SP-PPPL_287; SP-SAMHD1_7; SP-ZF(CCHC)_26; SPU_017401; SPU_023684
	DNA duplex unwinding	4	182	43	13586	0.0194308	SP-ENDRVT10; SP-ERCC2_1; SP-HYPP_870; SP-PIF1H2
	telomere maintenance	3	182	26	13586	0.0465424	SP-ENDRVT10; SP-HYPP_870; SP-PIF1H2
	proteolysis	16	182	706	13586	0.0501032	SP-AACY1; SP-CTS2; SP-DPDL; SP-GAGPOLL_16; SP-GAGPOLL_91; SP-HYPP_520; SP-HYPP_9794; SP-PIF1H2; SP-POLPPL_16; SP-POLPPL_95; SP-POLPPL_98; SP-PPPL_216; SP-S.PURPURATUS-SPECIFICPROTEINL2B; SP-SENP1; SP-TRANSPOSASEL; SPU_010965

## Sheet: sea_squirt
	Gene Category	List Hits	List Total	Population Hits	Population Total	EASE score	cionaPub_gene_symbol.id
sperm_hyper_gas_hyper	NO categary enriched
sperm_hyper_gas_hypo	lipid metabolic process	3	15	58	4608	0.0128589	CSA.9481; ENSCSAVG00000007845; ENSCSAVG00000008148
sperm_hypo_gas_hyper	NO categary enriched
sperm_hypo_gas_hypo	NO categary enriched

## Sheet: zebrafish
	Category	Term	Count	%	PValue	Genes	List Total	Pop Hits	Pop Total	Fold Enrichment	Bonferroni	Benjamini	FDR
sperm_hyper_gas_hyper	GOTERM_BP_DIRECT	GO:0071347~cellular response to interleukin-1	11	0.0100111	1.93322e-06	CCL20B, CCL25B, CCL20A.3, CCL44, CCL19A.2, CCL19A.1, CCL38A.5, CCL33.3, CXCL32B.1, RBMX, CCL34B.9	1088	23	14912	6.55499	0.00272791	0.00272791	0.00318884
	GOTERM_BP_DIRECT	GO:0070098~chemokine-mediated signaling pathway	12	0.0109212	9.08391e-06	CXCL18B, CXCR3.2, CCL20B, CCL25B, CCL20A.3, CCL44, CCL19A.2, CCL19A.1, CCL38A.5, CCL33.3, CXCL32B.1, CCL34B.9	1088	32	14912	5.13971	0.0127536	0.00639726	0.0149831
	GOTERM_BP_DIRECT	GO:0071346~cellular response to interferon-gamma	10	0.009101	1.17251e-05	CCL20B, CCL25B, CCL20A.3, CCL44, CCL19A.2, CCL19A.1, CCL38A.5, CCL33.3, CXCL32B.1, CCL34B.9	1088	22	14912	6.22995	0.0164312	0.00550734	0.0193391
	GOTERM_BP_DIRECT	GO:0048247~lymphocyte chemotaxis	10	0.009101	1.17251e-05	CCL20B, CCL25B, CCL20A.3, CCL44, CCL19A.2, CCL19A.1, CCL38A.5, CCL33.3, CXCL32B.1, CCL34B.9	1088	22	14912	6.22995	0.0164312	0.00550734	0.0193391
	GOTERM_BP_DIRECT	GO:0002548~monocyte chemotaxis	10	0.009101	1.17251e-05	CCL20B, CCL25B, CCL20A.3, CCL44, CCL19A.2, CCL19A.1, CCL38A.5, CCL33.3, CXCL32B.1, CCL34B.9	1088	22	14912	6.22995	0.0164312	0.00550734	0.0193391
	GOTERM_BP_DIRECT	GO:0070374~positive regulation of ERK1 and ERK2 cascade	12	0.0109212	1.75903e-05	CCL20B, CCL25B, GPR183A, CCL20A.3, CCL44, CCL19A.2, CCL19A.1, CCL38A.5, CCL33.3, PDGFAA, CXCL32B.1, CCL34B.9	1088	34	14912	4.83737	0.024549	0.00619456	0.0290117
	GOTERM_BP_DIRECT	GO:0071356~cellular response to tumor necrosis factor	10	0.009101	1.80199e-05	CCL20B, CCL25B, CCL20A.3, CCL44, CCL19A.2, CCL19A.1, CCL38A.5, CCL33.3, CXCL32B.1, CCL34B.9	1088	23	14912	5.95908	0.0251409	0.00507953	0.0297202
	GOTERM_BP_DIRECT	GO:0006955~immune response	43	0.0391343	1.85543e-05	CCL20B, SI:RP71-1I20.2, C6, CCL19A.2, CCL19A.1, CCL33.3, MHC2DAB, CXCL32B.1, SI:BUSM1-48C11.3, TNFSF18, IL10, B2M, CFP, ZGC:103599, TLR18, CCL20A.3, CCL44, SI:DKEY-19A16.4, SI:BUSM1-266F07.1, SERPINE1, CCL38A.5, TNFRSF18, ZGC:152682, ZGC:171686, SI:DKEY-253D23.3, BLNK, CCL34B.9, IL4, CCL25B, SI:BUSM1-194E12.11, SI:BUSM1-194E12.12, IL26, TINAGL1, CXL34B.11, ZGC:123107, VTNB, CXCL18B, ZGC:123077, C…	1088	293	14912	2.01144	0.0258768	0.00436004	0.0306014
	GOTERM_BP_DIRECT	GO:0006954~inflammatory response	25	0.0227525	7.92357e-05	IL17A/F1, PTGER2B, CCL20B, CCL25B, CXCR3.1, CCL19A.2, PTGER2A, CCL19A.1, IL26, CCL33.3, CXCL32B.1, IL10, PTGS2A, CXCL18B, NOS2A, CXCL19, TLR18, CCL20A.3, CCL44, CCL38A.5, PYCARD, TNFRSF18, ZAP70, PTGER4B, CCL34B.9	1088	141	14912	2.43012	0.105924	0.0158677	0.130621
	GOTERM_BP_DIRECT	GO:0043401~steroid hormone mediated signaling pathway	17	0.0154717	8.08031e-05	RARGA, AR, ESR2A, NR4A1, RORB, NR3C1, PPARAA, PPARAB, ESR2B, RXRAB, NR2F6B, HNF4A, RARAA, RORAA, RXRGA, RORCA, RORAB	1088	75	14912	3.10667	0.107902	0.014171	0.133203
	GOTERM_BP_DIRECT	GO:0030335~positive regulation of cell migration	14	0.0127414	8.24047e-05	ELP6, PDGFAA, SEMA4BA, SEMA6DL, SEMA3AB, SEMA3AA, SEMA3GA, ZNF703, MXTX1, SEMA3H, SEMA3E, SI:CH211-129C21.1, SEMA4E, SEMA3GB	1088	53	14912	3.62042	0.109919	0.0128547	0.135842
	GOTERM_BP_DIRECT	GO:0071526~semaphorin-plexin signaling pathway	13	0.0118313	0.00010135	PLXNA4, MET, SEMA6DL, SEMA4BA, SEMA3AB, SEMA3AA, SEMA3GA, SEMA3H, SEMA3E, SI:CH211-129C21.1, PLXNB2A, SEMA4E, SEMA3GB	1088	47	14912	3.79099	0.133432	0.0142194	0.167049
	GOTERM_BP_DIRECT	GO:0030593~neutrophil chemotaxis	11	0.0100111	0.000179348	CXCL18B, CCL20B, CCL25B, CCL20A.3, CCL44, CCL19A.2, CCL19A.1, CCL38A.5, CCL33.3, CXCL32B.1, CCL34B.9	1088	36	14912	4.18791	0.223875	0.0227767	0.295428
	GOTERM_BP_DIRECT	GO:0050919~negative chemotaxis	9	0.0081909	0.000198859	SEMA3GA, SEMA3H, SEMA3E, SI:CH211-129C21.1, SEMA4BA, SEMA4E, SEMA3GB, SEMA3AB, SEMA3AA	1088	24	14912	5.13971	0.244984	0.0231459	0.327519
	GOTERM_BP_DIRECT	GO:0048843~negative regulation of axon extension involved in axon guidance	10	0.009101	0.000340183	SEMA3GA, SEMA3H, SEMA3E, SI:CH211-129C21.1, SEMA4BA, SEMA4E, SEMA6DL, SEMA3GB, SEMA3AB, SEMA3AA	1088	32	14912	4.28309	0.381687	0.0363061	0.559664
	GOTERM_BP_DIRECT	GO:0060548~negative regulation of cell death	7	0.0063707	0.000626868	WISP2, CTGFA, CTGFB, IMPACT, CYR61L1, AGR2, CYR61	1088	16	14912	5.99632	0.587716	0.0613276	1.02903
	GOTERM_BP_DIRECT	GO:0007154~cell communication	13	0.0118313	0.00131195	FREM1A, FREM2A, CX30.9, ITGB4, CX35.4, CX44.1, CX52.6, CX34.4, CX43.4, JAG1B, KREMEN1, CX28.8, CX28.9	1088	61	14912	2.92093	0.843548	0.116326	2.14224
	GOTERM_BP_DIRECT	GO:0001558~regulation of cell growth	10	0.009101	0.00161963	WISP2, CTGFA, SGK2A, CTGFB, IGFBP6A, WFDC1, CYR61L1, IGFBP6B, IGFBP3, CYR61	1088	39	14912	3.51433	0.898773	0.133375	2.63836
	GOTERM_BP_DIRECT	GO:0043547~positive regulation of GTPase activity	13	0.0118313	0.00175671	RASGEF1BB, CCL25B, CCL20B, CCL20A.3, CCL44, SI:CH211-253H3.1, CCL19A.2, CCL19A.1, CCL38A.5, CCL33.3, ASAP3, CXCL32B.1, CCL34B.9	1088	63	14912	2.8282	0.916626	0.135965	2.85864
	GOTERM_BP_DIRECT	GO:0001755~neural crest cell migration	15	0.0136515	0.00396524	COL18A1, ZEB2B, SEMA4BA, SEMA6DL, OCRL, SEMA3AB, SEMA3AA, SEMA3GA, SEMA3H, SEMA3E, SI:CH211-129C21.1, SEMA4E, NRG1, SEMA3GB, LRP5	1088	87	14912	2.36308	0.996354	0.267938	6.34363
	GOTERM_BP_DIRECT	GO:0060028~convergent extension involved in axis elongation	8	0.0072808	0.00598777	DVL2, ZEB2B, ZEB2A, AKAP12B, RYK, PPP1CBL, GLIS2B, DCN	1088	31	14912	3.537	0.999794	0.360225	9.43177
	GOTERM_BP_DIRECT	GO:0030199~collagen fibril organization	5	0.0045505	0.00611634	LOXL2A, SERPINH1A, SERPINH1B, LUM, SERPINH2	1088	11	14912	6.22995	0.999828	0.351729	9.62481
	GOTERM_BP_DIRECT	GO:0007267~cell-cell signaling	12	0.0109212	0.00611636	WISP2, SST2, OR108-3, CTGFA, CTGFB, ADRB2A, SST6, CYR61L1, GPHB5, PANX1B, ADRB3B, CYR61	1088	64	14912	2.56985	0.999828	0.33821	9.62485
	GOTERM_BP_DIRECT	GO:0001764~neuron migration	7	0.0063707	0.00637059	ACKR3B, PRICKLE1A, PRICKLE1B, NKX6.3, MET, CDH1, SUPT5H	1088	24	14912	3.99755	0.99988	0.336665	10.0054
	GOTERM_BP_DIRECT	GO:0060326~cell chemotaxis	10	0.009101	0.00711112	CXCL19, CCL44, CCL19A.2, CCL19A.1, SERPINE1, CCL27A, CCL27B, CCL33.3, CXCL32B.1, CCL34B.9	1088	48	14912	2.85539	0.999958	0.354952	11.1054
	GOTERM_BP_DIRECT	GO:0006935~chemotaxis	10	0.009101	0.00816186	ACKR3B, CCR7, CCL20B, CXCR3.1, CCL20A.3, CCR6A, CCL19A.1, CCL38A.5, CCL27A, CCR9A	1088	49	14912	2.79712	0.999991	0.382763	12.6445
	GOTERM_BP_DIRECT	GO:0006812~cation transport	10	0.009101	0.00932655	TRPM5, P2RX4A, SLC9A2, SLC30A2, APNL, PANX1B, SLC30A10, P2RX8, TRPM2, SLC9A1	1088	50	14912	2.74118	0.999998	0.411165	14.3213
	GOTERM_BP_DIRECT	GO:0007155~cell adhesion	36	0.0327636	0.00957321	TLN2A, POSTNB, THBS4A, ITGB4, LGALS3BPA, CDH1, SDC4, PCDH1G1, LAMB4, WISP2, CTGFA, ITGAV, CTGFB, TGFBI, NADL1.1, PTPRFB, ITGA3B, CYR61, HAPLN2, COL18A1, PTPRUB, ITGA11A, DSG2.1, ITGB3A, CYR61L1, STAB2, TINAGL1, FLOT2A, TNFAIP6, LAMA4, STAB1, PKP3A, INPPL1B, SI:CH211-66E2.3, ITGB1B.1, ITGA2B	1088	318	14912	1.55161	0.999999	0.407126	14.6725
	GOTERM_BP_DIRECT	GO:0042074~cell migration involved in gastrulation	12	0.0109212	0.00967589	EZRB, CSRP1A, PRICKLE1A, DEF6A, RYK, PTGES, ITGAV, CDH1, APLN, CYT1, LBR, LZTS2A	1088	68	14912	2.41869	0.999999	0.398806	14.8183
	GOTERM_BP_DIRECT	GO:0007229~integrin-mediated signaling pathway	9	0.0081909	0.0114221	ADAM28, ITGA11A, ITGAV, ITGB1BP1, ITGB3A, ITGB4, ITGA3B, ITGB1B.1, ITGA2B	1088	43	14912	2.86867	1	0.439946	17.2622
	GOTERM_BP_DIRECT	GO:0033333~fin development	6	0.0054606	0.0189179	FREM1A, FREM2A, KCNK5B, RPZ, AND1, ITGA3B	1088	22	14912	3.73797	1	0.605678	27.0244
	GOTERM_BP_DIRECT	GO:0008152~metabolic process	43	0.0391343	0.0216561	ACY3.1, PLA2G4AA, OXCT1B, UGT5G1, BCAT2, UGT5E1, DPH5, RAG1, ACSBG2, UGT1B1, AFMID, ZGC:136929, UGT1A6, AADACL4, IDS, PDHA1B, PFKLB, TIGARA, UGT2A1, PHOSPHO1, UGT5D1, ALDH9A1A.2, FAHD2A, ZGC:66313, SULF2B, ALPI.1, ALDH5A1, SI:DKEY-193C22.1, FTCD, ALPI.2, METTL7A, GBA3, ZGC:114181, SULF1, UGT2B5, UGT5A1, UGT5C2, ALDH3A2A, UGT5A5, UGT5A4, ACY3.2, UGT5A3, UGT5A2	1088	419	14912	1.40657	1	0.643424	30.3124
	GOTERM_BP_DIRECT	GO:0071466~cellular response to xenobiotic stimulus	7	0.0063707	0.0225667	AHR2, SI:CH211-117M20.5, TIPARP, TGFBI, CYB5A, SULT6B1, KEAP1B	1088	31	14912	3.09488	1	0.646682	31.3746
	GOTERM_BP_DIRECT	GO:0009953~dorsal/ventral pattern formation	15	0.0136515	0.0287666	VED, CAV1, ZEB2B, SOX11B, ZEB2A, CCL19A.1, RUNX2B, IL17RD, LZTS2A, CTNNB2, SKIA, CCR7, JAG1B, USP25, ALG13	1088	110	14912	1.86898	1	0.724413	38.2127
	GOTERM_BP_DIRECT	GO:0009612~response to mechanical stimulus	5	0.0045505	0.0377311	JUN, ZGC:153924, COL1A2, JUNBB, ACP5B	1088	18	14912	3.80719	1	0.807343	46.9762
	GOTERM_BP_DIRECT	GO:0006730~one-carbon metabolic process	7	0.0063707	0.0389099	ZGC:158222, MTHFD2, CA15A, CA8, CA15C, MAT1A, AHCYL2	1088	35	14912	2.74118	1	0.807825	48.0375
	GOTERM_BP_DIRECT	GO:0016055~Wnt signaling pathway	16	0.0145616	0.0431839	WNT5A, DVL2, PRICKLE1A, WNT4B, FAM132A, LZTS2A, CSNK1DA, SFRP5, CSRP1A, FZD10, AMER2, WNT3, DIXDC1A, RSPO1, AMOTL2A, RNF146	1088	127	14912	1.72673	1	0.831726	51.7208
	GOTERM_BP_DIRECT	GO:0042472~inner ear morphogenesis	5	0.0045505	0.0451218	EYA4, SMO, EYA1, JAG1B, IGFBP3	1088	19	14912	3.60681	1	0.836711	53.3086
	GOTERM_BP_DIRECT	GO:0031101~fin regeneration	10	0.009101	0.0491535	KRT91, SCFD1, KRT5, KRT17, SERPINH1B, JAG1B, JUNBB, INHBAA, NRG1, CHD4A	1088	66	14912	2.07665	1	0.8541	56.4563
	GOTERM_BP_DIRECT	GO:0019882~antigen processing and presentation	10	0.009101	0.0491535	ZGC:123077, ZGC:103599, SI:BUSM1-194E12.11, SI:BUSM1-266F07.1, SI:BUSM1-194E12.12, ZGC:152682, MHC1UKA, MHC2DAB, SI:BUSM1-48C11.3, ZGC:123107	1088	66	14912	2.07665	1	0.8541	56.4563
	GOTERM_BP_DIRECT	GO:0001889~liver development	12	0.0109212	0.050893	RARGA, RBP4, NOTCH2, JAG1B, RARAA, KREMEN1, MET, FGF10A, DIO3B, ANGPTL3, CPN1, LRP5	1088	87	14912	1.89047	1	0.856622	57.7518
	GOTERM_BP_DIRECT	GO:0009813~flavonoid biosynthetic process	5	0.0045505	0.0532601	UGT5G1, UGT5E1, UGT2B5, UGT5A1, UGT5C2	1088	20	14912	3.42647	1	0.862336	59.4567
	GOTERM_BP_DIRECT	GO:0052696~flavonoid glucuronidation	5	0.0045505	0.0532601	UGT5G1, UGT5E1, UGT2B5, UGT5A1, UGT5C2	1088	20	14912	3.42647	1	0.862336	59.4567
	GOTERM_BP_DIRECT	GO:0040007~growth	7	0.0063707	0.0551104	GDF6B, INHBAB, INHBAA, M17, TGFB1A, BMP8A, BMP16	1088	38	14912	2.52477	1	0.864999	60.7442
	GOTERM_BP_DIRECT	GO:0006814~sodium ion transport	10	0.009101	0.0576142	SLC17A6B, CA15A, SLC5A8L, RHCGL1, SLC9A2, ASIC2, SLC13A2, ATP1B1A, ASIC1C, SLC9A1	1088	68	14912	2.01557	1	0.87063	62.4252
	GOTERM_BP_DIRECT	GO:0001945~lymph vessel development	5	0.0045505	0.0621382	TMEM204, RASGRP4, HDAC9B, JUNBB, APLN	1088	21	14912	3.26331	1	0.884476	65.2925
	GOTERM_BP_DIRECT	GO:0006821~chloride transport	7	0.0063707	0.0678666	SLC26A5, TTYH2L, SLC26A6L, CLIC2, GLRA4A, GLRBB, CLCN1A	1088	40	14912	2.39853	1	0.90068	68.6287
	GOTERM_BP_DIRECT	GO:0016477~cell migration	10	0.009101	0.07197	TNK2B, ITGAV, EK1, MET, AMOTL2A, APLNRB, ASAP3, SDC4, ABL2, SEMA3AA	1088	71	14912	1.93041	1	0.909155	70.8306
	GOTERM_BP_DIRECT	GO:0060395~SMAD protein signal transduction	7	0.0063707	0.0821936	GDF6B, INHBAB, BTBD11A, INHBAA, GSDF, TGFB1A, BMP8A	1088	42	14912	2.28431	1	0.932332	75.7021
	GOTERM_BP_DIRECT	GO:0007189~adenylate cyclase-activating G-protein coupled receptor signaling pathway	6	0.0054606	0.0886221	PTGER2B, PTGER2A, ADCY2B, ADRB2A, PTGER4B, ADCY1B	1088	33	14912	2.49198	1	0.942185	78.362
	GOTERM_BP_DIRECT	GO:0007409~axonogenesis	11	0.0100111	0.0894286	OGN, FMODA, KERA, ALDOAA, LUM, RGS4, SI:DKEY-6N6.1, ZGC:153913, ZGC:113307, LINGO2B, EPYC	1088	85	14912	1.7737	1	0.940183	78.6757
sperm_hyper_gas_hypo	NO categary enriched
sperm_hypo_gas_hyper	NO categary enriched
sperm_hypo_gas_hypo	GOTERM_BP_DIRECT	GO:0007275~multicellular organism development	60	0.258164	5.51454e-34	HOXC3A, HOXC1A, ZAR1, HOXB3A, HOXA3A, HOXB7A, WNT2, ARXA, HOXC8A, PAX9, PIWIL1, HOXA2B, PITX3, HOXC4A, HOXB2A, HOXB4A, WNT2BB, HOXA4A, HOXB10A, SOX14, DMRT1, HOXA13A, HOXB8A, HOXD10A, HOXA13B, ALX4B, HOXA5A, TDRD5, HOXC11A, TDRD9, APLNRA, HOXA11B, HOXB5B, HOXD11A, HOXB5A, HOXA11A, HOXB9A, HOXC6A, DAZL, POU3F1, HOXC6B, DLX4A, HOXA9A, DMBX1B, HOXA9B, TDRD1, DLX4B, TA, HOXD4A, FRZB, HOXB6A, HOXA10B,…	223	560	14912	7.16464	2.98888e-31	2.98888e-31	8.03119e-31
	GOTERM_BP_DIRECT	GO:0006355~regulation of transcription, DNA-templated	83	0.357127	2.09244e-31	HOXC1A, HOXC3A, HOXB3A, PNX, HOXA3A, MEIS2A, PDX1, HOXB7A, ARXA, HOXC8A, PAX9, HOXA2B, IRX3A, NR2F2, PITX3, HOXC4A, HOXB2A, NANOG, HOXB4A, HOXA4A, HOXB10A, SOX14, FOXC1B, IRX6A, DMRT1, HOXA13A, HMGA2, HOXB8A, HOXD10A, HOXA13B, ATF5A, TFAP2A, NKX2.5, IRX2A, ALX4B, BMI1A, HMX4, HOXC11A, HOXA5A, LMX1BB, AHR1B, HOXA11B, HOXD11A, HOXB5B, HOXB5A, HOXA11A, ZGC:171734, FLI1B, DMRT2A, HOXB9A, SP8B, HOXC6A…	223	1310	14912	4.2368	1.1341e-28	5.67052e-29	3.04736e-28
	GOTERM_BP_DIRECT	GO:0006351~transcription, DNA-templated	54	0.232348	3.67448e-22	HOXC1A, HOXB3A, HOXA3A, HOXB7A, ARXA, HOXC8A, PAX9, HOXA2B, PITX3, NR2F2, HOXC4A, HOXB2A, HOXB4A, HOXA4A, HOXB10A, SOX14, FOXC1B, DMRT1, HOXA13A, HOXB8A, HOXD10A, HOXA13B, BMI1A, HOXA5A, HOXC11A, AHR1B, HOXA11B, HOXB5B, HOXD11A, HOXB5A, HOXA11A, ZGC:171734, HOXB9A, SP8B, HOXC6A, POU3F1, HOXC6B, HOXA9A, HOXA9B, TA, HOXD4A, NFIXB, HOXB6A, HOXA10B, HOXC9A, HOXA1A, HOXB1A, HOXC5A, HOXD9A, TBX3A, HOXD…	223	747	14912	4.83397	1.99157e-19	6.63857e-20	5.35139e-19
	GOTERM_BP_DIRECT	GO:0051321~meiotic cell cycle	7	0.0301192	4.58099e-07	MEI4, PLD6, TDRD9, PIWIL1, H2AFX, TDRD1, WEE2	223	21	14912	22.29	0.000248259	6.20706e-05	0.000667158
	GOTERM_BP_DIRECT	GO:0043010~camera-type eye development	7	0.0301192	9.35755e-05	LAMA1, FOXC1B, RTN4A, BCOR, PITX3, MAB21L2, DLX4B	223	50	14912	9.36179	0.0494555	0.0100928	0.136194
	GOTERM_BP_DIRECT	GO:0007283~spermatogenesis	6	0.0258164	0.000180903	MEI4, TDRD5, PLD6, TDRD9, DAZL, TDRD1	223	36	14912	11.145	0.0934042	0.0162103	0.263139
	GOTERM_BP_DIRECT	GO:0060041~retina development in camera-type eye	5	0.0215137	0.042326	LMX1BB, TFAP2A, DMBX1B, IRX1A, MAB21L2	223	88	14912	3.79943	1	0.964867	46.7326
	GOTERM_BP_DIRECT	GO:0030154~cell differentiation	8	0.0344219	0.0569537	TDRD5, PLD6, TDRD9, PIWIL1, DMRT1, DAZL, POU3F1, TDRD1	223	230	14912	2.32591	1	0.98118	57.4296
	GOTERM_BP_DIRECT	GO:0007368~determination of left/right symmetry	5	0.0215137	0.0603807	DMRT2A, ALDH1A2, DMRT1, TA, ARHGEF11	223	99	14912	3.37727	1	0.976498	59.6279

## Sheet: mouse
	Category	Term	Count	%	PValue	Genes	List Total	Pop Hits	Pop Total	Fold Enrichment	Bonferroni	Benjamini	FDR
sperm_hyper_gas_hyper	GOTERM_BP_DIRECT	GO:0006954~inflammatory response	86	0.0231394	2.25943e-08	RARRES2, ELF3, CSPG4, CXCR3, CXCL11, IL10, CCRL2, AGTR2, PTGIR, CASP4, SEMA7A, IL1B, NOS2, TNIP1, IRAK2, KNG1, PIK3CG, HYAL1, NLRP6, C5AR2, C5AR1, GBP5, IL27, RELA, ACKR1, ACKR2, CHST4, TNFRSF14, IL24, CCR7, AGTR1A, CCR4, KRT16, CCR3, PTGDR, NGFR, NFE2L2, TNFAIP3, KDM6B, PTAFR, C3AR1, TNF, CCL2, C3, CXCL9, BDKRB1, CCL5, CCL26, NAIP6, IL17C, CCL24, SLC11A1, HRH1, IL17B, IL23A, ITGAV, CYP26B1, CNR2…	2472	344	18082	1.82868	0.000123154	0.000123154	4.33891e-05
	GOTERM_BP_DIRECT	GO:0007599~hemostasis	22	0.00591937	1.43786e-07	KNG1, F11, F12, F2RL3, ZFP385A, F10, ADAMTS13, SERPING1, F7, PLG, GP9, F13B, VWF, ANXA8, FGA, FGB, F3, TSPAN32, PROZ, F2, TFPI, CPB2	2472	46	18082	3.49835	0.000783472	0.000391813	0.000276121
	GOTERM_BP_DIRECT	GO:0007155~cell adhesion	107	0.0287897	4.06206e-07	BMP10, CADM4, ZAN, POSTN, RADIL, MOG, CTNNB1, GP9, CDH22, FAP, ADAM2, TGFBI, CDH26, SPON2, PTPRF, PIK3CB, CDHR3, CDHR5, PGM5, HEPACAM, LAMC3, HAS1, CD33, CX3CR1, MFAP4, NINJ2, NEDD9, ITGB2, EPHB1, ITGAM, SRC, ITGAX, ITGAV, ITGB7, MSLN, ITGB6, LRFN3, SPP1, CELSR2, PCDH15, ITGA3, MCAM, TINAGL1, SLAMF1, TINAG, EPHA2, EMILIN1, LYVE1, ITGB2L, CASS4, PKP1, PKP3, FREM1, CYFIP2, ITGAD, ABL2, MYBPC2, PCDH…	2472	485	18082	1.61376	0.00221178	0.000737805	0.000780059
	GOTERM_BP_DIRECT	GO:0007596~blood coagulation	30	0.00807187	1.01955e-06	F2RL3, HPS6, C3, ADAMTS13, GP9, F13B, ANXA8, FGA, SERPINE2, FGB, PROZ, TSPAN32, VKORC1, PAPSS2, KNG1, PTPRJ, F11, F12, F10, SERPING1, F7, MAFK, PLG, GAS6, VWF, HNF4A, F3, F2, TFPI, CPB2	2472	84	18082	2.6124	0.00554215	0.00138843	0.00195788
	GOTERM_BP_DIRECT	GO:0006629~lipid metabolic process	100	0.0269062	1.82582e-06	NDUFAB1, GPCPD1, PECR, DGAT2L6, CH25H, LCAT, PLA2G1B, PLA1A, SCD4, CES1D, PRLH, PRKAB2, PRKAB1, LPCAT2, PNPLA5, PLCE1, HNF4A, HRASLS, ACAP1, PLA2G2A, HSD11B1, PLA2G2C, PLA2G2E, NEU2, PLA2G2D, PLA2G2F, ENPP6, CHKA, HACL1, FDX1, PAFAH2, ENPP2, ACSBG2, APOC2, CERS3, RAB7, DAGLA, APOC3, PEMT, PLTP, MSMO1, ACER1, EPHX2, FDPS, AWAT1, BAAT, HMGCS2, MLYCD, NAA40, FABP5, PLA2G4D, PRKAG3, PLCZ1, SLC27A1, P…	2472	459	18082	1.59362	0.0099032	0.00198853	0.00350617
	GOTERM_BP_DIRECT	GO:0006811~ion transport	120	0.0322875	3.47441e-06	SLC22A17, TSPO, ATOX1, SLC22A12, GRIK4, SLC26A11, KCNK7, CHRNA5, LRRC52, CHRNA4, SLC25A28, SLCO1C1, SLC9B2, NALCN, CHRNA6, SLC4A1, SLC4A4, SLC8B1, SLC4A3, CLCA1, SCN2B, SLCO4A1, MFI2, TCN2, SLC34A3, PKD2L1, CATSPER4, CATSPER1, FXYD1, FXYD2, SCN1A, FXYD3, FXYD4, KCNA6, COMMD9, FXYD6, TRF, SFXN5, KCNJ1, SLCO2A1, SLC11A1, SLC30A5, SLC30A2, SLC30A8, HCN3, SLC30A7, MLC1, KCNK2, LCN2, P2RX4, P2RX7, ATP…	2472	584	18082	1.50303	0.0187608	0.00315153	0.0066719
	GOTERM_BP_DIRECT	GO:0010466~negative regulation of peptidase activity	36	0.00968625	3.75351e-06	WFIKKN2, SPINK13, A2M, SERPINA11, SERPINA12, WFDC6A, SPINK4, SERPINB1C, WFDC6B, SERPINA3A, TIMP2, SERPINA3B, SPINK8, SPINK7, CST12, SERPINE2, ITIH1, SERPINA5, SPINT4, ITIH2, ITIH3, PI16, KNG1, BIRC7, SERPING1, SERPINA1F, R3HDML, WFDC13, AMBP, WFDC8, BC048546, CST9, TFPI, SLPI, WFDC2, WFDC3	2472	117	18082	2.25068	0.0202525	0.00291865	0.00720783
	GOTERM_BP_DIRECT	GO:0016042~lipid catabolic process	34	0.00914812	5.28312e-06	PLCZ1, ENPP6, ENPP2, PAFAH2, PLBD1, APOC2, PPT1, ABHD2, RAB7, DAGLA, PLCB4, APOC3, PLA2G1B, PLCD4, PLA1A, PLCD1, CES1D, PLCB1, NCEH1, LRCOL1, PNPLA5, PLCE1, HRASLS, ACAP1, PLA2G2A, LIPI, PLA2G2C, INS2, PLA2G2E, NEU2, PLA2G2D, PLA2G5, PLA2G2F, PLA2G4D	2472	109	18082	2.28166	0.0283876	0.00359332	0.010145
	GOTERM_BP_DIRECT	GO:0002376~immune system process	83	0.0223322	1.81472e-05	MASP2, VTCN1, CRCP, HP, TNFSF13, TNFSF18, PDCD1, IL31RA, MARCO, TMEM173, CASP4, PGLYRP2, SH2D1B2, LTF, JAGN1, LBP, CSK, SPON2, PAG1, PIK3CG, NLRP6, ARHGEF2, GBP5, BST2, IL27, SLA2, PRG2, SERPING1, CLEC4N, C1QA, C1QB, LAX1, KRT16, CD300LG, SLPI, TXK, SEMA4A, CD300LD, IFITM1, C3, IFITM3, FCNB, IL4RA, IL31, SRC, CD74, NAIP6, IL23A, FGA, FGB, TAP1, MR1, CSF1R, HAVCR2, TLR12, ITK, POLR3H, IL2RA, LGALS…	2472	383	18082	1.58518	0.0941861	0.0109311	0.0348434
	GOTERM_BP_DIRECT	GO:0006508~proteolysis	114	0.0306731	5.53424e-05	CNDP1, KLK1B4, CNDP2, MASP2, LGMN, MMP9, PGC, MMP2, HTRA1, FAP, ADAM2, CPA2, CPA3, CPA1, TMPRSS13, F11, F12, CELA3B, F10, CAPNS1, CLCA1, CTRB1, F7, NAPSA, TMEM27, F2, BACE1, TNFAIP3, ACR, AMZ1, KEL, TASP1, ECE1, PSMB6, ADAM28, CPA5, RHBDF2, PRSS54, AGBL1, PRSS57, SPPL2C, TINAGL1, CRBN, PAPPA2, PHEX, TLL2, TPSAB1, CPB2, HABP2, AEBP1, HP, ANPEP, MMP24, USP19, MMP20, MMP21, CASP4, PROZ, KLK12, PRSS3…	2472	582	18082	1.43278	0.260425	0.0297174	0.106224
	GOTERM_BP_DIRECT	GO:0030154~cell differentiation	145	0.039014	7.63015e-05	ENAH, RARRES2, CDX1, SPATA20, GLDN, CCDC85B, SYT3, MAEL, CSPG4, SLC7A5, HEMGN, CTNNB1, BATF, DAB2, OCSTAMP, SERPINE2, SEMA7A, ATOH7, BCL7B, EDARADD, BRAF, FOXN1, PARP11, CDHR5, FOXN4, PTPRQ, CATSPER4, HIF1A, HNF4A, TXNDC8, SPATA19, CATSPER1, VEGFA, VAMP5, ROR2, STMN1, PMP22, BIN1, TWSG1, EID2, ADCYAP1R1, ARHGEF28, ACSBG2, PAQR7, PRRC2B, PAQR5, RASAL1, SEMA5B, DAPL1, MUSK, TCP11, ITGAV, TFF1, NDRG…	2472	780	18082	1.35979	0.340277	0.0371063	0.146424
	GOTERM_BP_DIRECT	GO:0007601~visual perception	36	0.00968625	7.66886e-05	GM11744, RP1L1, RORB, RCVRN, PPT1, OPN1SW, CRYBB1, MIP, PDE6A, RDH8, CRYGC, CRYGD, SLC24A1, RLBP1, OLFM2, CRYBB3, CRYBB2, AIPL1, GUCA1A, GUCY2F, RPGR, BC027072, MYO3B, PCDH15, PDE6H, RD3, TRPM1, OPN5, LRAT, PPEF2, LAMC3, CRYBA1, CRYBA4, GRK1, RHO, OPN4	2472	133	18082	1.97993	0.341668	0.0342373	0.147167
	GOTERM_BP_DIRECT	GO:0009992~cellular water homeostasis	9	0.00242156	8.14664e-05	MIP, AQP9, AQP8, SLC6A12, AQP4, AQP6, AQP1, AQP3, AQP2	2472	13	18082	5.06404	0.358593	0.033584	0.156329
	GOTERM_BP_DIRECT	GO:0050796~regulation of insulin secretion	18	0.00484312	8.85258e-05	STX1A, PPARD, TNF, STXBP1, CCL5, G6PC2, LEP, SSTR5, GNAQ, GCK, HNF4A, IFNG, IL1B, VAMP2, NOS2, INS2, SLC8B1, PLCB1	2472	47	18082	2.80138	0.382808	0.0338823	0.169864
	GOTERM_BP_DIRECT	GO:0006955~immune response	61	0.0164128	9.66288e-05	PSG17, TNFSF14, TNFSF13, CXCL11, TNFSF18, IL10, TNFRSF11A, CXCR5, IFNG, IL1B, H2-EA-PS, PRG3, PRG4, PRG2, IL24, ZFR2, IL22, H2-DMB2, OSM, CCR8, CCR7, OAS1H, CCR6, CCR4, LAX1, IL12A, SLPI, NGFR, OAS1F, OAS1D, OAS1E, LCP2, CSF3, CCL2, TNF, ENPP2, CXCL9, CD70, CCL5, CD74, CCL26, CCL24, IL23A, TNFRSF18, CD28, BLNK, TLR12, IL5, IL2RA, TNFSF4, MYLPF, TINAGL1, SECTM1B, TINAG, SECTM1A, TNFSF8, PLSCR1, TN…	2472	272	18082	1.64043	0.409478	0.0345072	0.185399
	GOTERM_BP_DIRECT	GO:0007165~signal transduction	217	0.0583865	0.000131678	GDF3, PPP2R5D, PPP2R5C, LPAR3, RADIL, CD48, HMHA1, AGTR2, S1PR4, CHRNA4, CHRNA6, NPSR1, HCAR2, HTR1F, GNG7, C5AR2, C5AR1, BRAF, TAAR8A, HTR4, GPR132, CCR8, SSTR5, CRHR2, CCR7, SSTR3, CCR6, GPBAR1, KRT17, LPAR5, CCR4, CCR3, ACAP1, HTR6, MC2R, CX3CR1, PDGFRB, GNAI2, CD70, BDKRB1, NPY6R, BDKRB2, CD74, HCRTR1, TAS2R119, FCER1A, IL1RL1, CELSR2, GAS6, GUCY2D, RGS1, RGS3, TAS2R106, AVPR1B, CHRNB3, UTS2R…	2472	1255	18082	1.26478	0.512187	0.0438724	0.252566
	GOTERM_BP_DIRECT	GO:0032496~response to lipopolysaccharide	47	0.0126459	0.000153614	ALPL, TNF, UGT2B1, CXCL9, BDKRB1, PRDX2, COMT, CXCL11, SCGB1A1, EDNRA, VCAM1, CD96, SLC11A1, PTGIR, TNFRSF11A, PTGES, FMO1, WFDC21, IL10RA, CNR2, TNFRSF18, IL1B, PALM3, LIAS, LBP, NOS2, CD6, SPON2, LOXL1, CEBPB, C5AR1, ELANE, MAOB, TNFRSF14, GJB6, PCK1, SLCO1B2, P2RX7, CCR7, KCNJ8, IL12A, SLPI, JAK2, NGFR, PTAFR, CTSG, MGST2	2472	197	18082	1.74514	0.567171	0.048066	0.294582
	GOTERM_BP_DIRECT	GO:0006935~chemotaxis	32	0.00861	0.000198304	C3AR1, RARRES2, CCL2, IL16, ENPP2, CXCL9, CXCR1, CXCR2, CXCR3, CCL5, CXCL11, CCL24, CCRL2, RAC2, CXCR5, PIK3CG, C5AR2, PIK3C2G, C5AR1, ACKR2, ACKR4, PROK2, CCR8, CCR7, CCR6, CCR4, CCR3, CX3CR1, PDGFRB, CMTM4, PTAFR, CMTM5	2472	118	18082	1.98365	0.660764	0.0582909	0.380128
	GOTERM_BP_DIRECT	GO:0007204~positive regulation of cytosolic calcium ion concentration	37	0.00995531	0.00033387	CALCR, CAV3, C3AR1, CCKAR, GNA15, JPH2, TRPV1, CXCR2, BDKRB2, CXCR3, EDNRA, KISS1, PTGIR, GALR1, AGT, ITGAV, HRH4, DLG4, IL1B, PIK3CG, KNG1, C5AR2, SLC8A1, C5AR1, KDR, GPR33, CCR8, CCR6, GCK, AGTR1A, PTGDR, JAK2, UTS2R, CACNA1C, CHRNA10, ABL2, IL2	2472	148	18082	1.82868	0.838012	0.0913558	0.639206
	GOTERM_BP_DIRECT	GO:0006810~transport	297	0.0799115	0.000494473	DYNC1LI1, DYNC1LI2, AQP9, AQP8, PITPNA, PTPN23, AQP4, AQP6, AQP1, SLC26A10, SLC52A3, SLC26A11, AQP3, AQP2, ATCAY, AQP12, KCNK7, CHRNA5, SLC9B1, ABRA, SLC9B2, CHRNA4, CHRNA6, JAGN1, APOM, CLCA1, SCN2B, PARP11, PITPNM1, CATSPER4, TIMM8A2, ABCB1B, CATSPER1, RAB17, TRAPPC5, RAB15, RBP4, SCN1A, E430025E21RIK, RBP1, FDX1, TMX4, SFXN5, RIMS4, RAB7, KCNJ1, SLC11A1, SLC29A3, RILPL2, GORASP1, STX11, RLBP1,…	2472	1822	18082	1.19236	0.932528	0.126111	0.945304
	GOTERM_BP_DIRECT	GO:0010759~positive regulation of macrophage chemotaxis	9	0.00242156	0.000555468	PTPRJ, C3AR1, RARRES2, CCR7, CCL2, C5AR1, CCL5, TNFSF18, SLAMF1	2472	16	18082	4.11453	0.951621	0.134306	1.06132
	GOTERM_BP_DIRECT	GO:0006833~water transport	9	0.00242156	0.000555468	MIP, AQP9, AQP8, AQP4, AQP6, UPK3A, AQP1, AQP3, AQP2	2472	16	18082	4.11453	0.951621	0.134306	1.06132
	GOTERM_BP_DIRECT	GO:0090023~positive regulation of neutrophil chemotaxis	12	0.00322875	0.000692147	EDNRA, C3AR1, CCR7, IL23A, C5AR1, RAC2, SELL, IL1B, CXCR2, LBP, DAPK2, CD74	2472	28	18082	3.13488	0.977045	0.157646	1.32083
	GOTERM_BP_DIRECT	GO:0045766~positive regulation of angiogenesis	31	0.00834093	0.00071848	C3AR1, GDF2, ACVRL1, C3, MMP9, ITGB2, CXCR2, CXCR3, CCL5, AQP1, CCL24, IL1B, PIK3R6, ANGPT4, HYAL1, C5AR1, LGALS3, HC, CAMP, CELA1, KDR, HIF1A, ETS1, BTG1, F3, CCR3, CX3CR1, NOTCH4, VEGFA, NFE2L2, UTS2R	2472	121	18082	1.87402	0.980116	0.156623	1.37075
	GOTERM_BP_DIRECT	GO:0002250~adaptive immune response	34	0.00914812	0.000908765	IFNAB, VTCN1, RAG1, TNFSF18, CD74, TNFRSF11A, FGA, IFNA6, FGB, TAP1, IFNG, SH2D1B2, IFNK, CSK, PAG1, HAVCR2, ITK, SLA2, TNFRSF13B, SLAMF6, MYO1G, ANXA1, SLAMF1, CLEC4N, LAX1, NEDD4, TXK, JAK2, CD79B, CD79A, JAM3, NLRP10, SEMA4A, IL2	2472	139	18082	1.78921	0.992958	0.186571	1.7308
	GOTERM_BP_DIRECT	GO:0050832~defense response to fungus	9	0.00242156	0.000923965	HAMP2, 2610528A11RIK, HAMP, ELANE, JAGN1, SPON2, NLRP10, CLEC4N, CTSG	2472	17	18082	3.8725	0.993519	0.182541	1.7595
	GOTERM_BP_DIRECT	GO:0045087~innate immune response	78	0.0209869	0.00103341	DEFB29, DEFB25, MASP2, DEFB28, CRCP, MARCO, TMEM173, IFNL2, CASP4, SH2D1B2, DEFB13, IFNK, LBP, CSK, IFNL3, SPON2, DEFB19, NLRP6, ARHGEF2, ATG9A, BST2, ANG4, IL27, RELA, CAMP, SERPING1, CLEC4N, C1QA, C1QB, KRT16, DEFB21, SLPI, TXK, DEFB43, OAS1A, TREM2, IFNAB, FRK, BPIFB3, IFITM1, C3, IFITM3, FCNB, SRC, NAIP6, IL23A, FGA, IFNA6, FGB, PTK6, MR1, CSF1R, TYROBP, HAVCR2, TLR12, ITK, POLR3H, TNFSF4, LG…	2472	400	18082	1.42637	0.996433	0.194885	1.96596
	GOTERM_BP_DIRECT	GO:0003009~skeletal muscle contraction	11	0.00295969	0.00146378	JSRP1, TNNC1, MYH3, MYH7, HOMER1, TNNI3, MYH8, CHRNE, TNNI1, CHRNG, TNNI2	2472	26	18082	3.09469	0.999659	0.256017	2.77384
	GOTERM_BP_DIRECT	GO:0050482~arachidonic acid secretion	11	0.00295969	0.00146378	DRD3, DRD4, PLA2G2A, ANXA1, PLA2G1B, PLA2G2C, BDKRB2, PLA2G2E, PLA2G2D, PLA2G5, PLA2G2F	2472	26	18082	3.09469	0.999659	0.256017	2.77384
	GOTERM_BP_DIRECT	GO:0016998~cell wall macromolecule catabolic process	7	0.00188344	0.00161361	LALBA, 9530003J23RIK, LYZ2, SPACA3, LYZ1, LYZL6, LYG1	2472	11	18082	4.65482	0.99985	0.269765	3.05361
	GOTERM_BP_DIRECT	GO:0001934~positive regulation of protein phosphorylation	41	0.0110316	0.00173818	RARRES2, TNF, FAM20A, C3, MMP9, PINK1, EDNRA, RGMA, CDC42, WNT1, MUSK, DAB2, RSPO1, SEMA7A, FNDC1, RALB, IL1B, FLT3L, CD6, KNDC1, SPN, CSF1R, THPO, CLN3, CRYAA, CAMP, MAP2K4, ADIPOQ, GAS6, KDR, CARD14, P2RX7, PROM2, CSNK1D, ARRB1, F2, MAPK15, DOK7, VEGFA, MAPK9, IL2	2472	184	18082	1.62991	0.999924	0.278917	3.28564
	GOTERM_BP_DIRECT	GO:0055085~transmembrane transport	71	0.0191034	0.00175282	SLC22A17, SLC5A2, SLC16A14, TRPV1, SLC22A12, SLC16A11, TRPV3, SLC26A10, SLC26A1, SLC26A11, SLC2A5, SLC25A24, SLC2A2, SLC9B1, SLC25A29, SLC9B2, NALCN, SLC8B1, KCNQ1, OCA2, KCNG1, SLC22A1, TRPM6, SLC22A8, TRPM1, SLC25A30, SLC26A4, SLC26A6, CATSPER4, ABCB1B, SLC26A7, SLC41A3, CATSPER1, SCN11A, SLC39A14, SCN1A, SLC39A11, CLCNKA, CLCNKB, KCNA6, SFXN5, TAP1, SLC35B4, SLC25A47, SLC30A5, SLC30A2, ABCA17,…	2472	364	18082	1.42677	0.99993	0.272956	3.31289
	GOTERM_BP_DIRECT	GO:0042102~positive regulation of T cell proliferation	19	0.00511219	0.0017936	HAVCR2, IL2RA, VTCN1, ANXA1, CD276, CCL5, VCAM1, LEP, CCR7, IL23A, CD80, IFNG, IL12A, IL1B, SLC4A1, CD6, SPN, IL2, CD28	2472	64	18082	2.17156	0.999944	0.270698	3.3887
	GOTERM_BP_DIRECT	GO:0042730~fibrinolysis	8	0.0021525	0.00207524	F12, FGA, FGB, F2, SERPING1, TMPRSS6, CPB2, PLG	2472	15	18082	3.90119	0.999988	0.298035	3.91082
	GOTERM_BP_DIRECT	GO:0042157~lipoprotein metabolic process	12	0.00322875	0.00246936	APOA4, OLR1, LCAT, APOC3, APOA5, APOLD1, APOL10B, APOL10A, PCSK9, APOL9A, APOL9B, APOM	2472	32	18082	2.74302	0.999999	0.335286	4.63697
	GOTERM_BP_DIRECT	GO:0045071~negative regulation of viral genome replication	12	0.00322875	0.00246936	PLSCR1, SRPK2, RNASEL, TNF, BST2, ISG15, IFITM1, IFITM3, LTF, SLPI, CCL5, IFNL3	2472	32	18082	2.74302	0.999999	0.335286	4.63697
	GOTERM_BP_DIRECT	GO:0042572~retinol metabolic process	10	0.00269062	0.00308378	RBP4, RDH8, TTR, LRAT, RBP1, ADH1, BCO1, SDR16C5, ADH7, RETSAT	2472	24	18082	3.0478	1	0.39053	5.75864
	GOTERM_BP_DIRECT	GO:0070301~cellular response to hydrogen peroxide	17	0.00457406	0.00321895	IL18RAP, RELA, AXL, ANXA1, BNIP3, AQP1, PPIF, LCN2, ARG1, ETS1, MDM2, FABP1, NFE2L2, TNFAIP3, KDM6B, PLEKHA1, NET1	2472	57	18082	2.18158	1	0.394764	6.00373
	GOTERM_BP_DIRECT	GO:0045835~negative regulation of meiotic nuclear division	6	0.00161437	0.00370317	OSM, NANOS2, PRKAR1A, FBXO43, DMRT1, FBXO5	2472	9	18082	4.87648	1	0.429797	6.87674
	GOTERM_BP_DIRECT	GO:0009615~response to virus	22	0.00591937	0.00381455	HYAL1, TNFSF4, TNF, BST2, IFITM1, CREBZF, TBX21, IFITM3, CLU, BCL2L1, CCL5, SRC, DDX58, LCN2, IFIT2, CCDC130, CHRM2, IFNG, IFNK, STMN1, OAS1A, DCLK1	2472	84	18082	1.91576	1	0.430531	7.07645
	GOTERM_BP_DIRECT	GO:0060048~cardiac muscle contraction	15	0.00403594	0.00388911	ACTC1, SLC8A1, MYL2, SCN2B, TNNC1, MYL3, ATP1A3, MYH7, TNNI3, CSRP3, TNNI1, TNNI2, TNNT2, KCNQ1, SCN5A	2472	48	18082	2.28585	1	0.428202	7.20992
	GOTERM_BP_DIRECT	GO:0006704~glucocorticoid biosynthetic process	5	0.00134531	0.00414518	CYP17A1, CYP11A1, CYP11B1, CYP11B2, HSD11B1	2472	6	18082	6.0956	1	0.440422	7.66692
	GOTERM_BP_DIRECT	GO:0006633~fatty acid biosynthetic process	20	0.00538125	0.00421182	PRKAG3, TBXAS1, MSMO1, PRKAG2, PRKAB2, PRKAB1, NDUFAB1, FADS2, FADS6, PECR, ACSM2, PTGDS, MLYCD, PTGES, CH25H, PLA2G1B, SCD4, AGMO, MECR, HPGDS	2472	74	18082	1.97695	1	0.437395	7.78551
	GOTERM_BP_DIRECT	GO:0019835~cytolysis	10	0.00269062	0.00424171	PRF1, LYZ2, P2RX7, LYZ1, GZMA, HC, MMD, MMD2, GZMB, TSTA3	2472	25	18082	2.92589	1	0.43172	7.83865
	GOTERM_BP_DIRECT	GO:0014068~positive regulation of phosphatidylinositol 3-kinase signaling	18	0.00484312	0.0045504	CSF3, PTPN6, SELP, PPARD, ADORA3, SERPINA12, HCLS1, CCL5, KDR, LEP, UNC5B, NEDD4, AGT, F2, PDGFRB, JAK2, INS2, CD28	2472	64	18082	2.05727	1	0.446739	8.38576
	GOTERM_BP_DIRECT	GO:0072657~protein localization to membrane	8	0.0021525	0.0048906	SH3PXD2B, CLN3, STX1A, PACSIN1, JSRP1, HPS6, TIAM1, STX1B	2472	17	18082	3.44222	1	0.462857	8.98515
	GOTERM_BP_DIRECT	GO:0042832~defense response to protozoan	11	0.00295969	0.0049452	BATF, TLR12, SLC11A1, GBP6, BATF2, TSPAN32, IFNG, IL4RA, IL12A, IRF4, IL10	2472	30	18082	2.68207	1	0.458906	9.08099
	GOTERM_BP_DIRECT	GO:0000187~activation of MAPK activity	20	0.00538125	0.00575354	FCER1A, TNF, MAP2K1, MUC20, DRD4, CSPG4, LPAR3, PRDX2, PDE6H, CD74, GRM4, PROK2, PLCE1, P2RX7, EPGN, ARRB1, PROK1, IL1B, INS2, SHC2	2472	76	18082	1.92493	1	0.502897	10.4889
	GOTERM_BP_DIRECT	GO:0051607~defense response to virus	36	0.00968625	0.00598169	IFNAB, PRF1, RNASEL, IFITM1, IFITM3, CXCL9, SLFN8, BNIP3, CRCP, TMEM173, IFNL2, IL23A, ITGAX, ISG15, IFNA6, IL10RB, IFNG, IFNK, SPON2, IFNL3, POLR3H, BST2, EXOSC4, SAMHD1, DDX58, IFIT2, TRIM56, PLSCR1, ABCC9, OAS1H, CD207, KCNJ8, OAS1A, OAS1F, OAS1D, OAS1E	2472	167	18082	1.57683	1	0.508827	10.8825
	GOTERM_BP_DIRECT	GO:0042742~defense response to bacterium	40	0.0107625	0.00612731	DEFB29, HAMP2, TNF, DEFB25, DEFB28, WFDC6A, HP, IL10, NAIP6, SLC11A1, ISG15, HAMP, SPAG11B, IFNG, SPAG11A, DEFB13, LBP, NOS2, SPON2, SPN, DEFB19, LYZ2, BPIFA2, LYZ1, CEBPB, CEBPE, ANG4, CAMP, PRG2, ELANE, TNFRSF14, SLAMF8, STAB2, FCGR1, STAB1, DEFB21, SLPI, DEFB43, RBPJ, MUC5B	2472	191	18082	1.53188	1	0.509742	11.1329
	GOTERM_BP_DIRECT	GO:0051482~positive regulation of cytosolic calcium ion concentration involved in phospholipase C-activating G-protein coupled signaling pathway	11	0.00295969	0.00642123	EDNRA, KISS1, F2RL3, P2RY10, GPR55, AGTR1A, RXFP3, TGM2, LPAR3, PLCD1, GPR17	2472	31	18082	2.59555	1	0.518843	11.6362
	GOTERM_BP_DIRECT	GO:0015701~bicarbonate transport	9	0.00242156	0.00646404	SLC26A4, SLC26A6, SLC26A7, SLC4A9, SLC4A1, SLC4A4, SLC26A1, SLC26A10, SLC26A11	2472	22	18082	2.99239	1	0.513941	11.7093
	GOTERM_BP_DIRECT	GO:0048245~eosinophil chemotaxis	6	0.00161437	0.00657705	CCL24, HRH1, CCL2, LGALS3, CCR3, CCL5	2472	10	18082	4.38883	1	0.512955	11.902
	GOTERM_BP_DIRECT	GO:0032780~negative regulation of ATPase activity	6	0.00161437	0.00657705	TNNT2, PPIF, OXA1L, CNN3, LTF, TNNI3	2472	10	18082	4.38883	1	0.512955	11.902
	GOTERM_BP_DIRECT	GO:0050829~defense response to Gram-negative bacterium	16	0.004305	0.00685794	DEFB19, LALBA, 9530003J23RIK, SPACA3, LYZ2, LYZ1, CAMP, LYPD8, TNFRSF14, SLC11A1, IL23A, LYZL6, LBP, MR1, PELI3, NLRP10	2472	56	18082	2.08992	1	0.520743	12.3791
	GOTERM_BP_DIRECT	GO:0045785~positive regulation of cell adhesion	16	0.004305	0.00685794	MIP, PTPRJ, HYAL1, SELP, DAB2, TNF, CCL2, ITGAV, VEGFA, IFNG, IL12A, TNFRSF18, TGM2, CCL5, TNFSF18, SRC	2472	56	18082	2.08992	1	0.520743	12.3791
	GOTERM_BP_DIRECT	GO:0015908~fatty acid transport	8	0.0021525	0.00707053	SLC27A1, PPARD, ACSL1, MFSD2A, SLC27A2, ACSL6, SLC27A4, ACSL5	2472	18	18082	3.25099	1	0.524703	12.7386
	GOTERM_BP_DIRECT	GO:0043154~negative regulation of cysteine-type endopeptidase activity involved in apoptotic process	18	0.00484312	0.00746208	HERPUD1, XIAP, CRYAA, CRYAB, RAG1, IL24, AQP1, SRC, GAS6, BCL2A1D, ARRB1, VEGFA, MDM2, FABP1, MICAL1, WNT9A, DPEP1, DHCR24	2472	67	18082	1.96515	1	0.537147	13.397
	GOTERM_BP_DIRECT	GO:0015758~glucose transport	10	0.00269062	0.00754703	EDNRA, PRKAG3, SLC2A9, SLC5A2, SLC2A5, BRAF, SLC2A2, KLF15, INS2, FABP5	2472	27	18082	2.70916	1	0.534536	13.5393
	GOTERM_BP_DIRECT	GO:0006812~cation transport	19	0.00511219	0.00822051	TRPM6, TRPV1, ANO1, ATP13A5, PKD2L1, ATP13A4, P2RX7, SLC41A3, SLC9B1, SLC30A5, SLC9B2, SLC30A2, SLC30A8, PIEZO2, CHRNE, SCN4A, SLC22A1, CHRNG, SLC30A7	2472	73	18082	1.90383	1	0.558728	14.659
	GOTERM_BP_DIRECT	GO:0007166~cell surface receptor signaling pathway	44	0.0118387	0.00848762	CALCR, GPR83, TSPAN1, TACR2, TSPAN4, CTF1, ADCYAP1R1, CD247, CXCR1, TSPAN7, CXCR2, NPY6R, CXCR3, VIPR2, GCGR, SCTR, IL17C, AGTR2, TSPAN10, IL17B, AGT, GLP2R, TAAR5, SPN, FCER1A, CD3G, CD3D, TNFRSF13B, ANXA1, PROKR2, PROKR1, CELSR2, TSPAN15, TSPAN18, FCGR1, P2RX5, CRHR2, FCGR2B, OLFR5, F2, OLFR96, CD79B, CD79A, CLEC1B	2472	219	18082	1.46963	1	0.563822	15.0993
	GOTERM_BP_DIRECT	GO:2000510~positive regulation of dendritic cell chemotaxis	5	0.00134531	0.00862699	CCR7, CCR6, IL12A, SLAMF1, GAS6	2472	7	18082	5.2248	1	0.563336	15.3282
	GOTERM_BP_DIRECT	GO:0055072~iron ion homeostasis	13	0.00349781	0.00867929	STEAP3, SLC22A17, STEAP4, HFE2, MFI2, TMPRSS6, TRF, SFXN5, LCN2, SLC11A1, HAMP, SLC25A28, LTF	2472	42	18082	2.26408	1	0.559244	15.414
	GOTERM_BP_DIRECT	GO:0050901~leukocyte tethering or rolling	7	0.00188344	0.0107389	LEP, VCAM1, SELP, TNF, ITGB7, CHST4, SELPLG	2472	15	18082	3.41354	1	0.631212	18.7258
	GOTERM_BP_DIRECT	GO:0007588~excretion	7	0.00188344	0.0107389	DAB2, SLC12A1, AGT, NPHS2, GRHPR, ATP6V1B1, GUCA2B	2472	15	18082	3.41354	1	0.631212	18.7258
	GOTERM_BP_DIRECT	GO:0045663~positive regulation of myoblast differentiation	9	0.00242156	0.0115734	BTG1, CXCL9, TNFSF14, SMYD1, FLT3L, PLCB1, BOC, CSRP3, NEU2	2472	24	18082	2.74302	1	0.652704	20.0323
	GOTERM_BP_DIRECT	GO:0035556~intracellular signal transduction	72	0.0193725	0.011735	PLCZ1, ADCY4, ADCY7, 4921509C19RIK, PRKAG2, RP1L1, CSPG4, PINK1, HMHA1, AGTR2, PLCB4, MAP3K4, STAC2, TIAM1, NSMCE1, CAB39, CSK, PLCB1, SIK1, SHC2, PAG1, NET1, SRPK2, ARHGEF2, SGK2, BRAF, SOCS3, DMRT1, PKN1, ARHGAP29, DAPK2, PLCE1, LAX1, DEF8, SDCBP, PDGFRB, ASB2, NEURL2, UNC13C, UNC13B, LCP2, GPR182, SMOK3A, PLEK2, GNAI2, ARHGEF28, ASB16, SRC, ASB18, ASB17, RASAL1, PLCL1, PLCD4, PLCD1, RASA3, DCL…	2472	400	18082	1.31665	1	0.651756	20.283
	GOTERM_BP_DIRECT	GO:0055114~oxidation-reduction process	114	0.0306731	0.0122947	CYP2D9, LDHB, LDHD, NDUFAB1, CYP2W1, BBOX1, HIBADH, PECR, PLOD1, CH25H, MIOX, SCD4, CYP2C54, QDPR, CMAH, MOXD2, DHRS7C, DHDH, OGFOD1, TXNDC8, HSD11B1, XDH, FDX1, HSD17B13, TMX4, KMO, CYP4A12A, SDR16C5, CYP19A1, SEPW1, MSMO1, MAOB, CYB561, CYP17A1, DOHH, BCO1, DIO1, CYP8B1, STEAP3, FTMT, STEAP4, PXDN, HTATIP2, ALOX12E, CYP11B2, CYC1, PRDX2, UQCRQ, ACOX3, GPX2, TDO2, CRYL1, MSRA, VKORC1, SRD5A3, MI…	2472	676	18082	1.23355	1	0.662991	21.1455
	GOTERM_BP_DIRECT	GO:0014823~response to activity	14	0.00376687	0.0123947	PPARD, CCL2, MYH2, MYH4, SMTNL1, ADIPOQ, IL10, PCK1, LEP, HDAC5, AGTR1A, SLC4A1, SCO2, KDM6B	2472	49	18082	2.08992	1	0.660111	21.2986
	GOTERM_BP_DIRECT	GO:0042113~B cell activation	10	0.00269062	0.012521	GAPT, HDAC5, CXCR5, LAX1, MS4A1, CHRNA4, TXLNA, CD79A, HDAC7, BLNK	2472	29	18082	2.52232	1	0.658078	21.4918
	GOTERM_BP_DIRECT	GO:0050830~defense response to Gram-positive bacterium	22	0.00591937	0.0128682	LALBA, HAVCR2, DEFB19, 9530003J23RIK, LYZ2, GBP6, SPACA3, LYZ1, TNF, C5AR1, CAMP, TNFRSF14, EPHA2, TNFSF8, P2RX7, 2610528A11RIK, LYZL6, PGLYRP2, PLA2G1B, IL12A, LBP, CTSG	2472	93	18082	1.73037	1	0.662486	22.0201
	GOTERM_BP_DIRECT	GO:0019228~neuronal action potential	11	0.00295969	0.0129392	KCNMB3, P2RX5, P2RX4, CATSPER4, SCN1A, SCN3A, P2RX1, GRIA1, SCN11A, SCN5A, SCN4A	2472	34	18082	2.36653	1	0.658918	22.1277
	GOTERM_BP_DIRECT	GO:0008277~regulation of G-protein coupled receptor protein signaling pathway	11	0.00295969	0.0129392	PLCE1, RGS1, ARRB1, GPSM1, RGS18, RIC8B, PLCB1, USP33, RAMP1, RGS14, DYNLT1B	2472	34	18082	2.36653	1	0.658918	22.1277
	GOTERM_BP_DIRECT	GO:0031424~keratinization	12	0.00322875	0.0129855	CDC42, KRT6A, GPRC5D, EVPL, KRT6B, KRT17, KRT16, PPL, TGM1, TGM3, SPRR2F, SPRR2K	2472	39	18082	2.25068	1	0.654719	22.1979
	GOTERM_BP_DIRECT	GO:0007200~phospholipase C-activating G-protein coupled receptor signaling pathway	16	0.004305	0.0132585	C3AR1, RXFP4, C5AR2, GNA15, C5AR1, ANO1, CXCR2, GPR33, PLCE1, HRH1, GNAQ, LTB4R1, AGTR1A, TGM2, UTS2R, HTR1F	2472	60	18082	1.95059	1	0.656968	22.61
	GOTERM_BP_DIRECT	GO:0007602~phototransduction	8	0.0021525	0.0134586	OPN5, CDS2, GUCA1A, ARRB1, RCVRN, OPN1SW, OPN4, RHO	2472	20	18082	2.92589	1	0.657145	22.9109
	GOTERM_BP_DIRECT	GO:0033198~response to ATP	8	0.0021525	0.0134586	P2RX5, P2RX4, SLC8A1, P2RX7, P2RX1, SELL, PKLR, IL1B	2472	20	18082	2.92589	1	0.657145	22.9109
	GOTERM_BP_DIRECT	GO:0007189~adenylate cyclase-activating G-protein coupled receptor signaling pathway	14	0.00376687	0.0147076	CALCR, ADCY4, ADCY7, RXFP2, HTR4, GCGR, PTHLH, GNAL, PTGIR, UCN2, GNAQ, GALR1, S1PR4, GPR26	2472	50	18082	2.04812	1	0.684567	24.7637
	GOTERM_BP_DIRECT	GO:0071320~cellular response to cAMP	14	0.00376687	0.0147076	PIK3CG, SLC8A1, AQP9, FDX1, AQP8, AQP1, ADIPOQ, PCK1, SLC26A6, RAP1A, STC1, RAPGEF1, KCNQ1, PTAFR	2472	50	18082	2.04812	1	0.684567	24.7637
	GOTERM_BP_DIRECT	GO:0043542~endothelial cell migration	9	0.00242156	0.0150237	CDH13, PTP4A3, ITGAV, FAP, VEGFA, GIPC1, ITGB2, DPP4, S100A2	2472	25	18082	2.6333	1	0.687199	25.2258
	GOTERM_BP_DIRECT	GO:0031295~T cell costimulation	9	0.00242156	0.0150237	CD80, LGALS1, ICOS, TNFSF14, LGALS8, TNFRSF14, DPP4, SPN, CD28	2472	25	18082	2.6333	1	0.687199	25.2258
	GOTERM_BP_DIRECT	GO:2000649~regulation of sodium ion transmembrane transporter activity	7	0.00188344	0.0152279	CAV3, FXYD1, FXYD2, FXYD3, FXYD4, SCN2B, UTRN	2472	16	18082	3.20019	1	0.687061	25.523
	GOTERM_BP_DIRECT	GO:0045124~regulation of bone resorption	5	0.00134531	0.0153997	CALCR, IL20RA, ITGAV, SIGLEC15, CSF1R	2472	8	18082	4.5717	1	0.686156	25.7721
	GOTERM_BP_DIRECT	GO:0042130~negative regulation of T cell proliferation	12	0.00322875	0.0157542	HAVCR2, PTPN6, IL2RA, CEBPB, FOXJ1, PLA2G2A, CD276, PAWR, PLA2G2D, SCGB1A1, SPN, PLA2G2F	2472	40	18082	2.19442	1	0.689549	26.2837
	GOTERM_BP_DIRECT	GO:0051898~negative regulation of protein kinase B signaling	12	0.00322875	0.0157542	SFRP5, XDH, PTPRJ, DRD3, LEMD2, DAG1, MSTN, MUL1, RAPGEF1, CRYBA1, EPHA2, PLEKHA1	2472	40	18082	2.19442	1	0.689549	26.2837
	GOTERM_BP_DIRECT	GO:0032715~negative regulation of interleukin-6 production	10	0.00269062	0.0157678	HAVCR2, TNF, ARRB1, AQP4, TNFAIP3, CSK, SLAMF1, GAS6, IL10, GBA	2472	30	18082	2.43824	1	0.684986	26.3033
	GOTERM_BP_DIRECT	GO:0007271~synaptic transmission, cholinergic	10	0.00269062	0.0157678	LYNX1, CHRM2, HRH4, CHRNA5, CHRNA4, CHRNB3, CHRNA6, CHRNE, CHRNA10, CHRNG	2472	30	18082	2.43824	1	0.684986	26.3033
	GOTERM_BP_DIRECT	GO:0001818~negative regulation of cytokine production	6	0.00161437	0.016326	SLC11A1, AXL, NDRG2, CRYBA1, IL10, EPHA2	2472	12	18082	3.65736	1	0.692914	27.1018
	GOTERM_BP_DIRECT	GO:0034375~high-density lipoprotein particle remodeling	6	0.00161437	0.016326	LCAT, APOC3, SCARB1, APOM, PLTP, ABCA5	2472	12	18082	3.65736	1	0.692914	27.1018
	GOTERM_BP_DIRECT	GO:0007160~cell-matrix adhesion	19	0.00511219	0.0163541	TECTA, STRC, COL3A1, ITGB2, CTNNB1, VCAM1, CD96, SNED1, FGA, TIAM1, FGB, ITGAV, FREM1, AGT, ITGB7, ITGB6, MSLN, TNN, JAM3	2472	78	18082	1.78179	1	0.688799	27.1418
	GOTERM_BP_DIRECT	GO:0050731~positive regulation of peptidyl-tyrosine phosphorylation	23	0.00618844	0.0167195	CSF3, FCER1A, ARHGEF2, CCK, IL5, ENPP2, HCLS1, CSPG4, TNFRSF14, ADIPOQ, SRC, CD74, OSM, MUSK, CD80, AGT, VEGFA, SH2D1B2, JAK2, MLST8, INS2, TREM2, ANGPT4	2472	101	18082	1.66573	1	0.692203	27.6597
	GOTERM_BP_DIRECT	GO:0006631~fatty acid metabolic process	32	0.00861	0.0193966	PRKAG3, SLC27A1, C3, ALOX12E, PRKAG2, NDUFAB1, ACSBG2, ACOX3, PECR, CRYL1, ACSL1, CYP4A12A, PTGES, SCD4, HSD17B4, HPGDS, ACSL6, ACSL5, TBXAS1, PRKAB2, PRKAB1, FADS2, FADS6, LPIN3, ACADVL, ACSM2, BAAT, PTGDS, MLYCD, SLC27A2, MECR, SLC27A4	2472	156	18082	1.50046	1	0.741152	31.3496
	GOTERM_BP_DIRECT	GO:0035725~sodium ion transmembrane transport	11	0.00295969	0.0194499	SLC8A1, SLC17A3, SCN2B, NALCN, SLC13A4, SCNN1B, SLC8B1, SCNN1A, SCN5A, HCN3, PKD2L1	2472	36	18082	2.23505	1	0.737716	31.4213
	GOTERM_BP_DIRECT	GO:0070372~regulation of ERK1 and ERK2 cascade	10	0.00269062	0.0195915	FAM83D, CRHR2, PTPN6, ECE1, TIAM1, PRMT5, TGFBR3, PRAMEL7, EPHA2, EPHB1	2472	31	18082	2.35959	1	0.735924	31.6112
	GOTERM_BP_DIRECT	GO:0006909~phagocytosis	14	0.00376687	0.0203048	CEBPE, PRTN3, LEPR, ELANE, AXL, MYO1G, ANXA1, ITGB2, SLAMF1, GAS6, LEP, SLC11A1, CD302, ABL2	2472	52	18082	1.96935	1	0.744279	32.5604
	GOTERM_BP_DIRECT	GO:0042391~regulation of membrane potential	22	0.00591937	0.020364	CAV3, SCN1A, ANO1, CACNG2, SLC26A1, SLC26A10, SLC26A11, KCNK2, RIMS4, SLC26A4, SLC26A6, XIRP1, NEDD4, SLC26A7, KCNH6, CHRNA4, NEDD4L, KCNQ1, PIEZO2, HCN3, CHRNE, CHRNG	2472	97	18082	1.65901	1	0.741073	32.6387
	GOTERM_BP_DIRECT	GO:0071456~cellular response to hypoxia	23	0.00618844	0.0207432	SLC8A1, PPARD, CLCA1, SIRT4, BNIP3, PINK1, AQP1, KCNK2, SRC, SIRT2, PCK1, HIF1A, S100B, FNDC1, VEGFA, MDM2, FABP1, STC1, NFE2L2, MPL, CBS, ANGPT4, VLDLR	2472	103	18082	1.63339	1	0.743401	33.1375
	GOTERM_BP_DIRECT	GO:0034220~ion transmembrane transport	13	0.00349781	0.0214951	MLC1, SLC12A1, AQP9, TRPV1, AQP8, AQP4, AQP6, AQP3, TRPM1, AQP2, MIP, P2RX4, NALCN	2472	47	18082	2.02322	1	0.751795	34.1166
	GOTERM_BP_DIRECT	GO:0009611~response to wounding	15	0.00403594	0.0220741	NMNAT3, WNT1, GFAP, SLC1A3, CCL2, SERPINE2, PIK3CB, F2, MAP2K4, ABHD2, TFF1, NGFR, ID3, TNFAIP3, FABP5	2472	58	18082	1.89174	1	0.757029	34.8613
	GOTERM_BP_DIRECT	GO:0051384~response to glucocorticoid	18	0.00484312	0.0227966	ALPL, GPR83, CALCR, TNF, MAP2K1, CRYAA, MSTN, TAT, ADIPOQ, SCGB1A1, IL10, ALDH3A1, SLCO1B2, GOT1, S100B, PTGDS, LCAT, GBA	2472	75	18082	1.75553	1	0.76422	35.7792
	GOTERM_BP_DIRECT	GO:0002230~positive regulation of defense response to virus by host	26	0.00699562	0.0235001	SCN1A, SNRPD1, CCL5, TMEM173, SLC1A3, IL23A, IL12RB1, PNPO, CPA3, LSM4, DKKL1, KCNQ1, IL27, LMCD1, MSTN, 2610528J11RIK, FXR2, TMEM39A, DDX58, TMEM39B, HIST1H3B, SLC25A19, FABP1, TREM1, ASB2, YIPF1	2472	122	18082	1.55888	1	0.770775	36.6613
	GOTERM_BP_DIRECT	GO:0046835~carbohydrate phosphorylation	6	0.00161437	0.0235962	GNPTG, GALK1, GCK, HKDC1, HK3, FUK	2472	13	18082	3.37603	1	0.76835	36.7809
	GOTERM_BP_DIRECT	GO:0016540~protein autoprocessing	6	0.00161437	0.0235962	F12, HFE2, CASP12, CTSE, PCSK9, PARP1	2472	13	18082	3.37603	1	0.76835	36.7809
	GOTERM_BP_DIRECT	GO:0043691~reverse cholesterol transport	6	0.00161437	0.0235962	APOA4, LCAT, APOA5, SCARB1, APOM, ABCA5	2472	13	18082	3.37603	1	0.76835	36.7809
	GOTERM_BP_DIRECT	GO:0002523~leukocyte migration involved in inflammatory response	6	0.00161437	0.0235962	CCL2, CCR6, ELANE, ITGB2, JAM3, ITGAM	2472	13	18082	3.37603	1	0.76835	36.7809
	GOTERM_BP_DIRECT	GO:0070328~triglyceride homeostasis	9	0.00242156	0.0240525	APOA4, GCKR, HNF4A, APOC4, APOC3, APOA5, APOC2, SCARB1, SLCO1A6	2472	27	18082	2.43824	1	0.771127	37.3458
	GOTERM_BP_DIRECT	GO:0032689~negative regulation of interferon-gamma production	9	0.00242156	0.0240525	HAVCR2, CD96, TNFSF4, IL1RL1, PGLYRP2, AXL, SCGB1A1, GAS6, IL10	2472	27	18082	2.43824	1	0.771127	37.3458
	GOTERM_BP_DIRECT	GO:0050806~positive regulation of synaptic transmission	9	0.00242156	0.0240525	KISS1, RETN, SLC1A3, CCL2, TNF, S100B, GRIA1, CLSTN1, DLG4	2472	27	18082	2.43824	1	0.771127	37.3458
	GOTERM_BP_DIRECT	GO:0035025~positive regulation of Rho protein signal transduction	9	0.00242156	0.0240525	F2RL3, P2RY10, GPR55, ARRB1, COL3A1, ABRA, PDGFRB, GPR17, NGFR	2472	27	18082	2.43824	1	0.771127	37.3458
	GOTERM_BP_DIRECT	GO:0034332~adherens junction organization	5	0.00134531	0.0247569	CDC42, DSP, CSK, SRC, CTNNB1	2472	9	18082	4.06374	1	0.777233	38.2085
	GOTERM_BP_DIRECT	GO:0035456~response to interferon-beta	5	0.00134531	0.0247569	PLSCR1, IKBKE, BST2, IFITM1, IFITM3	2472	9	18082	4.06374	1	0.777233	38.2085
	GOTERM_BP_DIRECT	GO:0050798~activated T cell proliferation	5	0.00134531	0.0247569	SATB1, ITGAX, ITGB2, ITGAD, ITGAM	2472	9	18082	4.06374	1	0.777233	38.2085
	GOTERM_BP_DIRECT	GO:0034765~regulation of ion transmembrane transport	28	0.00753375	0.0256559	KCNJ16, KCNJ15, SCN1A, CLCNKA, CLCNKB, KCNA6, KCNIP1, GPR89, KCNIP3, KCNJ1, KCNK7, NEDD4L, NALCN, SCN5A, HCN3, KCNQ1, KCNG1, KCNE3, KCNE4, SCN2B, CACNG2, CATSPER4, KCNJ8, CATSPER1, CLIC6, SCN11A, CACNA1C, SCN4A	2472	135	18082	1.51713	1	0.785609	39.2933
	GOTERM_BP_DIRECT	GO:0006869~lipid transport	24	0.0064575	0.025663	SLC27A1, OSBPL2, TSPO, ABCA8A, APOLD1, APOC2, MFSD2A, ABCA6, APOA4, STARD3, APOC4, APOC3, APOA5, APOL10B, APOL10A, SCARB1, ABCA17, APOL9A, LBP, APOL9B, APOM, PLTP, SLC27A4, VLDLR	2472	111	18082	1.58156	1	0.782122	39.3018
	GOTERM_BP_DIRECT	GO:0006814~sodium ion transport	26	0.00699562	0.0282429	SLC5A2, PRSS30, FXYD2, SCN1A, SLC8A1, SLC12A1, SCN2B, SLC10A6, ATP1A3, COMMD9, SLC34A3, CATSPER4, SLC17A6, SLC17A3, SLC9B2, SCN11A, SLC13A4, NALCN, SLC4A4, SLC8B1, SCNN1B, SLC5A10, SCNN1A, HCN3, SCN5A, SCN4A	2472	124	18082	1.53373	1	0.81012	42.3149
	GOTERM_BP_DIRECT	GO:0035023~regulation of Rho protein signal transduction	18	0.00484312	0.0289682	OBSCN, NGEF, ARHGEF2, ARHGEF1, ARHGEF28, ARHGEF16, TRIO, ARHGEF10, ARHGEF11, MURC, RASGRF2, TIAM1, FGD5, ARHGEF10L, FGD3, ALS2CL, NET1, ARHGDIB	2472	77	18082	1.70994	1	0.814874	43.1362
	GOTERM_BP_DIRECT	GO:0030819~positive regulation of cAMP biosynthetic process	13	0.00349781	0.0293566	PTHLH, CALCR, CRHR2, PTGIR, ECE1, ADCY7, MRAP, ADCYAP1R1, RXFP2, MC2R, MRAP2, RAMP1, SCTR	2472	49	18082	1.94064	1	0.815823	43.5713
	GOTERM_BP_DIRECT	GO:0007015~actin filament organization	19	0.00511219	0.0296883	CAV3, ENAH, ARHGEF2, CRYAA, FSCN2, FSCN1, PCDH15, TRF, CRHR2, CDC42, PACSIN1, RND1, CASP4, RAC2, TMOD3, TMOD4, LMOD2, MAD2L2, ABL2	2472	83	18082	1.67446	1	0.816148	43.9405
	GOTERM_BP_DIRECT	GO:0086010~membrane depolarization during action potential	9	0.00242156	0.029754	CATSPER4, SCN1A, SCN3A, CATSPER1, SCN11A, NALCN, CACNA1C, SCN5A, SCN4A	2472	28	18082	2.35116	1	0.813647	44.0134
	GOTERM_BP_DIRECT	GO:0055010~ventricular cardiac muscle tissue morphogenesis	9	0.00242156	0.029754	TNNT2, BMP10, MYL2, MYL3, TNNC1, TGFBR3, MYH7, TNNI3, TNNI1	2472	28	18082	2.35116	1	0.813647	44.0134
	GOTERM_BP_DIRECT	GO:2000352~negative regulation of endothelial cell apoptotic process	9	0.00242156	0.029754	BRAF, FGA, FGB, NFE2L2, TNFAIP3, ABL2, GAS6, IL10, KDR	2472	28	18082	2.35116	1	0.813647	44.0134
	GOTERM_BP_DIRECT	GO:1904707~positive regulation of vascular smooth muscle cell proliferation	6	0.00161437	0.0326644	TNF, MMP9, AGT, MDM2, JAK2, MMP2	2472	14	18082	3.13488	1	0.839354	47.1519
	GOTERM_BP_DIRECT	GO:0008272~sulfate transport	6	0.00161437	0.0326644	SLC26A4, SLC26A6, SLC26A7, SLC26A1, SLC26A10, SLC26A11	2472	14	18082	3.13488	1	0.839354	47.1519
	GOTERM_BP_DIRECT	GO:0048771~tissue remodeling	6	0.00161437	0.0326644	IL23A, MMP9, CSPG4, CELA1, MMP2, PLG	2472	14	18082	3.13488	1	0.839354	47.1519
	GOTERM_BP_DIRECT	GO:0098656~anion transmembrane transport	6	0.00161437	0.0326644	SLC26A4, LRRC8C, SLC1A7, SLC4A9, SLC4A4, OCA2	2472	14	18082	3.13488	1	0.839354	47.1519
	GOTERM_BP_DIRECT	GO:0045723~positive regulation of fatty acid biosynthetic process	6	0.00161437	0.0326644	APOA4, NR1H2, HNF4A, AGT, APOA5, APOC2	2472	14	18082	3.13488	1	0.839354	47.1519
	GOTERM_BP_DIRECT	GO:0050900~leukocyte migration	10	0.00269062	0.0350089	GPR33, SELP, C5AR2, TNF, FOXJ1, MMP9, ITGB7, ELANE, IL1B, PDE4D	2472	34	18082	2.15139	1	0.856661	49.558
	GOTERM_BP_DIRECT	GO:0050715~positive regulation of cytokine secretion	10	0.00269062	0.0350089	AGTR2, P2RX7, TNF, AGTR1A, AGT, INS2, SRC, CLEC4N, IL10, SCAMP5	2472	34	18082	2.15139	1	0.856661	49.558
	GOTERM_BP_DIRECT	GO:0034113~heterotypic cell-cell adhesion	7	0.00188344	0.0360121	RNASE10, ITGAX, GLDN, ITGAV, ITGB7, ITGB2, ITGAD	2472	19	18082	2.6949	1	0.861854	50.5556
	GOTERM_BP_DIRECT	GO:0043409~negative regulation of MAPK cascade	7	0.00188344	0.0360121	CAV3, PTPN6, NLRP6, P2RX7, PPEF2, LEMD2, DAG1	2472	19	18082	2.6949	1	0.861854	50.5556
	GOTERM_BP_DIRECT	GO:0061436~establishment of skin barrier	7	0.00188344	0.0360121	CLDN4, KRT16, CYP26B1, CLDN1, KRT1, GRHL3, TMPRSS13	2472	19	18082	2.6949	1	0.861854	50.5556
	GOTERM_BP_DIRECT	GO:0001523~retinoid metabolic process	7	0.00188344	0.0360121	APOA4, RARRES2, ADH1, APOC3, BCO1, APOC2, ADH7	2472	19	18082	2.6949	1	0.861854	50.5556
	GOTERM_BP_DIRECT	GO:0032008~positive regulation of TOR signaling	9	0.00242156	0.036319	LEP, MIOS, HTR6, SEC13, WDR24, MLST8, GAS6, KDR, WDR59	2472	29	18082	2.27009	1	0.861523	50.857
	GOTERM_BP_DIRECT	GO:0045840~positive regulation of mitotic nuclear division	9	0.00242156	0.036319	TNF, DRD3, EPGN, BTC, DMRT1, IL1B, PDGFRB, INS2, CD28	2472	29	18082	2.27009	1	0.861523	50.857
	GOTERM_BP_DIRECT	GO:0030316~osteoclast differentiation	9	0.00242156	0.036319	CALCR, TNFRSF11A, TNF, EFNA2, GLO1, EPHA2, TRF, CSF1R, CTNNB1	2472	29	18082	2.27009	1	0.861523	50.857
	GOTERM_BP_DIRECT	GO:0006836~neurotransmitter transport	12	0.00322875	0.0365497	STX1A, SLC17A6, SLC6A1, SLC6A20B, SLC6A11, SLC6A12, SLC6A13, SLC18A2, STX1B, SLC6A19, RIMS4, SLC22A1	2472	45	18082	1.95059	1	0.860617	51.0824
	GOTERM_BP_DIRECT	GO:0006879~cellular iron ion homeostasis	12	0.00322875	0.0365497	LCN2, SLC22A17, SLC11A1, FTMT, HAMP2, GDF2, HIF1A, HFE2, HAMP, MFI2, TMPRSS6, TRF	2472	45	18082	1.95059	1	0.860617	51.0824
	GOTERM_BP_DIRECT	GO:0006813~potassium ion transport	26	0.00699562	0.0366835	KCNJ16, KCNMB3, KCNJ15, FXYD2, KCNK16, KCNA6, AQP1, KCNIP1, KCNIP3, KCNJ1, KCNK7, LRRC52, HCN3, KCNQ1, KCNG1, KCNE3, KCNE4, SLC12A1, ATP1A3, KCNK2, TMEM38B, KCNN4, ABCC9, KCNJ8, KCNH6, SCN4A	2472	127	18082	1.4975	1	0.858981	51.2127
	GOTERM_BP_DIRECT	GO:0030216~keratinocyte differentiation	19	0.00511219	0.0368399	MAP2K1, LCE3B, ACER1, ANXA1, FOXN1, CTNND1, SPRR2F, CERS3, SPRR2K, EPHA2, CRCT1, EVPL, IRF6, KRT16, TGM1, 2310050C09RIK, DSP, TGM3, RBPJ	2472	85	18082	1.63506	1	0.857531	51.3646
	GOTERM_BP_DIRECT	GO:0071375~cellular response to peptide hormone stimulus	8	0.0021525	0.0368592	WNT1, CYP11A1, CYP11B1, CYP11B2, RELA, MDM2, CSK, SRC	2472	24	18082	2.43824	1	0.855038	51.3833
	GOTERM_BP_DIRECT	GO:0007159~leukocyte cell-cell adhesion	8	0.0021525	0.0368592	APOA4, VCAM1, SELP, OLR1, ITGB2, CCL5, TNIP1, ITGAM	2472	24	18082	2.43824	1	0.855038	51.3833
	GOTERM_BP_DIRECT	GO:0016338~calcium-independent cell-cell adhesion via plasma membrane cell-adhesion molecules	8	0.0021525	0.0368592	CLDN16, CLDN4, CLDN1, CLDN22, CLDN11, CLDN23, CLDN14, CLDN15	2472	24	18082	2.43824	1	0.855038	51.3833
	GOTERM_BP_DIRECT	GO:0006884~cell volume homeostasis	5	0.00134531	0.0368768	KCNN4, P2RX7, E2F4, AQP1, AQP2	2472	10	18082	3.65736	1	0.852535	51.4003
	GOTERM_BP_DIRECT	GO:0045843~negative regulation of striated muscle tissue development	5	0.00134531	0.0368768	HDAC5, SOX15, LUC7L, HDAC7, SIRT2	2472	10	18082	3.65736	1	0.852535	51.4003
	GOTERM_BP_DIRECT	GO:0071482~cellular response to light stimulus	5	0.00134531	0.0368768	OPN5, RPGR, OPN1SW, TRPM1, RHO	2472	10	18082	3.65736	1	0.852535	51.4003
	GOTERM_BP_DIRECT	GO:0002438~acute inflammatory response to antigenic stimulus	5	0.00134531	0.0368768	ELANE, CXCR2, BDKRB2, CD6, IL31RA	2472	10	18082	3.65736	1	0.852535	51.4003
	GOTERM_BP_DIRECT	GO:0009636~response to toxic substance	19	0.00511219	0.0408539	DDC, CHKA, TRPM6, SLC6A1, ADAMTS13, SLC22A8, MAOB, EPHX2, ASNS, CCL5, MBP, DHRS2, CDKN1A, NUPR1, GRIA1, SLC18A2, PDGFRB, MDM2, CES1D	2472	86	18082	1.61604	1	0.87819	55.1128
	GOTERM_BP_DIRECT	GO:0051480~regulation of cytosolic calcium ion concentration	10	0.00269062	0.0416063	PDE6A, FXYD1, HCRTR1, CLN3, PVALB, F2, PLCD1, SLC8B1, TMEM64, CALB2	2472	35	18082	2.08992	1	0.880593	55.7842
	GOTERM_BP_DIRECT	GO:0009617~response to bacterium	10	0.00269062	0.0416063	SLC11A1, NLRP6, P2RX7, FCGR2B, CCR4, IL27, RELA, ADH7, SNX3, FCGR1	2472	35	18082	2.08992	1	0.880593	55.7842
	GOTERM_BP_DIRECT	GO:0051453~regulation of intracellular pH	10	0.00269062	0.0416063	SLC26A4, SLC26A6, SLC26A7, SLC4A9, SLC4A1, SLC4A4, SLC26A1, SLC26A10, SLC4A3, SLC26A11	2472	35	18082	2.08992	1	0.880593	55.7842
	GOTERM_BP_DIRECT	GO:0030073~insulin secretion	10	0.00269062	0.0416063	SNX19, LEP, CCKAR, DGAT1, GPR119, SLC18A2, ANXA1, SLC30A8, PTPRN, CACNA1C	2472	35	18082	2.08992	1	0.880593	55.7842
	GOTERM_BP_DIRECT	GO:0009612~response to mechanical stimulus	15	0.00403594	0.0425607	CCL2, RELA, COL3A1, ASNS, BDKRB1, POSTN, RCAN1, KCNK2, MMP2, SRC, RETN, P2RX7, ETS1, FOSL1, PIEZO2	2472	63	18082	1.7416	1	0.884128	56.6221
	GOTERM_BP_DIRECT	GO:0030239~myofibril assembly	6	0.00161437	0.0436272	TMOD3, TMOD4, MYOZ2, LMOD2, NEURL2, MYOZ3	2472	15	18082	2.92589	1	0.888149	57.5407
	GOTERM_BP_DIRECT	GO:0007202~activation of phospholipase C activity	6	0.00161437	0.0436272	ITK, GNAQ, GPR55, AGT, ADCYAP1R1, TXK	2472	15	18082	2.92589	1	0.888149	57.5407
	GOTERM_BP_DIRECT	GO:0050965~detection of temperature stimulus involved in sensory perception of pain	6	0.00161437	0.0436272	TRPV1, ANO1, PAWR, NTSR1, EPHB1, MMP24	2472	15	18082	2.92589	1	0.888149	57.5407
	GOTERM_BP_DIRECT	GO:0030322~stabilization of membrane potential	6	0.00161437	0.0436272	KCNN4, KCNK16, KCNK15, KCNK7, KCNK6, KCNK2	2472	15	18082	2.92589	1	0.888149	57.5407
	GOTERM_BP_DIRECT	GO:0032729~positive regulation of interferon-gamma production	13	0.00349781	0.0447444	HAVCR2, SLC11A1, IL18R1, TNFSF4, TNF, IL12RB1, IL23A, SLAMF6, IL12A, IL1B, PDE4D, TXK, IL2	2472	52	18082	1.82868	1	0.892248	58.4831
	GOTERM_BP_DIRECT	GO:0050728~negative regulation of inflammatory response	19	0.00511219	0.045175	IER3, SIGLECE, PPARD, IL2RA, SOCS3, CD276, IL22, ADIPOQ, IL10, SERPINF1, HAMP, ETS1, AOAH, CNR2, KRT1, TNFAIP3, MUC19, PLA2G5, IL2	2472	87	18082	1.59747	1	0.892466	58.841
	GOTERM_BP_DIRECT	GO:0038083~peptidyl-tyrosine autophosphorylation	11	0.00295969	0.0456397	FRK, ITK, PTK6, TNK1, JAK2, TXK, CSK, ABL2, SRC, AATK, KDR	2472	41	18082	1.96249	1	0.892865	59.224
	GOTERM_BP_DIRECT	GO:0044130~negative regulation of growth of symbiont in host	7	0.00188344	0.0456779	TNF, CAMP, ELANE, IFNG, LBP, IL10, CTSG	2472	20	18082	2.56015	1	0.890971	59.2553
	GOTERM_BP_DIRECT	GO:0010977~negative regulation of neuron projection development	15	0.00403594	0.0478842	MAG, GFAP, LGALS1, CSPG4, DPYSL3, LRIG2, DGUOK, STX1B, RGMA, DAB2, MDM2, NGFR, RBPJ, PMP22, NTM	2472	64	18082	1.71439	1	0.900321	61.0267
	GOTERM_BP_DIRECT	GO:0030163~protein catabolic process	12	0.00322875	0.0486761	AMBP, CYM, MMP20, PSMC4, RNF165, CTRB1, PGC, BACE1, CTSE, UCHL3, PGA5, NAPSA	2472	47	18082	1.86759	1	0.902203	61.6445
	GOTERM_BP_DIRECT	GO:0048008~platelet-derived growth factor receptor signaling pathway	10	0.00269062	0.0489917	PTPRJ, SCHIP1, CSRNP1, PDGFRB, JAK2, RAPGEF1, ABL2, SRC, RGS14, PLEKHA1	2472	36	18082	2.03187	1	0.901774	61.8881
	GOTERM_BP_DIRECT	GO:0040007~growth	10	0.00269062	0.0489917	GDF3, BMP3, BMP10, GDF2, VEGFA, LEFTY2, MSTN, BCL2L1, SEPP1, BMP5	2472	36	18082	2.03187	1	0.901774	61.8881
	GOTERM_BP_DIRECT	GO:0070374~positive regulation of ERK1 and ERK2 cascade	35	0.00941718	0.0517222	CCL2, C3, CCL5, SCIMP, CD74, SRC, CCL26, EDNRA, CCL24, HCRTR1, FGA, FGB, SEMA7A, IL1B, NPSR1, RAPGEF1, CSF1R, THPO, HAVCR2, C5AR2, C5AR1, BRAF, MAP2K1, SLAMF1, GAS6, KDR, GPR55, ARRB1, VEGFA, PLA2G2A, PDGFRB, RAP1A, TREM2, ABL2, PLA2G5	2472	188	18082	1.36178	1	0.9122	63.9355
	GOTERM_BP_DIRECT	GO:0030277~maintenance of gastrointestinal epithelium	5	0.00134531	0.0518273	RBP4, MUC2, TFF1, MUC13, PBLD1	2472	11	18082	3.32487	1	0.910852	64.0122
	GOTERM_BP_DIRECT	GO:0033603~positive regulation of dopamine secretion	5	0.00134531	0.0518273	PCP4, HTR6, CHRNA4, PINK1, CHRNA6	2472	11	18082	3.32487	1	0.910852	64.0122
	GOTERM_BP_DIRECT	GO:0045603~positive regulation of endothelial cell differentiation	5	0.00134531	0.0518273	GDF2, ACVRL1, BTG1, TMEM100, CTNNB1	2472	11	18082	3.32487	1	0.910852	64.0122
	GOTERM_BP_DIRECT	GO:0018298~protein-chromophore linkage	5	0.00134531	0.0518273	OPN5, AMBP, OPN1SW, OPN4, RHO	2472	11	18082	3.32487	1	0.910852	64.0122
	GOTERM_BP_DIRECT	GO:0045760~positive regulation of action potential	5	0.00134531	0.0518273	NPS, TNF, PAWR, KCNIP1, SCN5A	2472	11	18082	3.32487	1	0.910852	64.0122
	GOTERM_BP_DIRECT	GO:0042129~regulation of T cell proliferation	5	0.00134531	0.0518273	LGALS3, RAC2, IL27, TNFSF18, CTNNB1	2472	11	18082	3.32487	1	0.910852	64.0122
	GOTERM_BP_DIRECT	GO:0050863~regulation of T cell activation	5	0.00134531	0.0518273	IFNL2, CCL5, IFNL3, CSK, PAG1	2472	11	18082	3.32487	1	0.910852	64.0122
	GOTERM_BP_DIRECT	GO:0051901~positive regulation of mitochondrial depolarization	5	0.00134531	0.0518273	P2RX7, TSPO, CCK, PARP1, KDR	2472	11	18082	3.32487	1	0.910852	64.0122
	GOTERM_BP_DIRECT	GO:0045214~sarcomere organization	9	0.00242156	0.0522098	TNNT2, BMP10, XIRP1, MYPN, PRKAR1A, LDB3, LMOD2, NEURL2, CASQ1	2472	31	18082	2.12363	1	0.910691	64.2899
	GOTERM_BP_DIRECT	GO:0045777~positive regulation of blood pressure	9	0.00242156	0.0522098	CRHR2, AGTR1A, AGT, CYP11B2, EPHX2, GRIP2, UTS2R, ADIPOQ, TAC2	2472	31	18082	2.12363	1	0.910691	64.2899
	GOTERM_BP_DIRECT	GO:0006644~phospholipid metabolic process	11	0.00295969	0.0528445	LCAT, PLA2G2A, PLA2G1B, PEMT, PCSK9, PLA2G2C, PLA2G2E, GPCPD1, PLA2G2D, PLA2G5, PLA2G2F	2472	42	18082	1.91576	1	0.911591	64.7463
	GOTERM_BP_DIRECT	GO:0045662~negative regulation of myoblast differentiation	8	0.0021525	0.0549993	GDF3, PPARD, TNF, MSTN, ID3, CSRP3, NMRK2, CMTM5	2472	26	18082	2.25068	1	0.918487	66.255
	GOTERM_BP_DIRECT	GO:0045109~intermediate filament organization	7	0.00188344	0.0568067	KRT9, KRT6A, GFAP, DES, KRT6B, KRT17, DSP	2472	21	18082	2.43824	1	0.923536	67.4731
	GOTERM_BP_DIRECT	GO:0016337~single organismal cell-cell adhesion	22	0.00591937	0.0582819	SELP, ICAM4, CTNND2, FBLIM1, CTNND1, ITGB2, CDSN, SRC, ITGAM, CDH5, CTNNB1, VCAM1, CDC42, PKP1, ICOS, PKP3, EFR3A, CYFIP2, GPA33, DSP, RAPGEF1, BOC	2472	108	18082	1.49004	1	0.927097	68.4363
	GOTERM_BP_DIRECT	GO:0070373~negative regulation of ERK1 and ERK2 cascade	15	0.00403594	0.0598822	NLRP6, E130311K13RIK, LMO3, PTPRR, ADIPOQ, RGS14, DAB2, RANBP9, ARRB1, NDRG2, CSK, RAPGEF1, TNIP1, CRYBA1, DYNLT1B	2472	66	18082	1.66244	1	0.930847	69.4506
	GOTERM_BP_DIRECT	GO:0060326~cell chemotaxis	17	0.00457406	0.0604965	C5AR2, CCL2, ENPP2, SAA3, ARHGEF16, CXCL9, SAA4, CXCL11, EPHB1, EPHA2, CCL26, GPR33, VCAM1, CCR6, AGTR1A, VEGFA, PDGFRB	2472	78	18082	1.59423	1	0.93133	69.8316
	GOTERM_BP_DIRECT	GO:0098792~xenophagy	21	0.00565031	0.0641918	SCN1A, LMCD1, SNRPD1, MSTN, LGALS8, 2610528J11RIK, FXR2, TMEM39A, TMEM39B, SLC1A3, HIST1H3B, PNPO, LSM4, SLC25A19, CPA3, FABP1, TREM1, ASB2, DKKL1, KCNQ1, YIPF1	2472	103	18082	1.49135	1	0.940712	72.0305
	GOTERM_BP_DIRECT	GO:0007274~neuromuscular synaptic transmission	8	0.0021525	0.0658307	KIF1B, CHRNA5, STXBP1, CHRNA4, CHRNB3, CHRNA6, CHRNE, CHRNG	2472	27	18082	2.16733	1	0.943726	72.9563
	GOTERM_BP_DIRECT	GO:0006820~anion transport	8	0.0021525	0.0658307	KCNN4, SLCO1A4, SLC26A6, SLC26A7, SLC4A9, SLC4A1, SLC4A4, SLC4A3	2472	27	18082	2.16733	1	0.943726	72.9563
	GOTERM_BP_DIRECT	GO:0071902~positive regulation of protein serine/threonine kinase activity	8	0.0021525	0.0658307	SLC27A1, ACSL1, MAP2K1, RALB, LTF, CAB39, SRC, CSF1R	2472	27	18082	2.16733	1	0.943726	72.9563
	GOTERM_BP_DIRECT	GO:0043491~protein kinase B signaling	10	0.00269062	0.0662266	CCL2, TNF, AXL, IL1B, RPS6KB2, TMEM100, CCL5, GAS6, EPHA2, SIRT2	2472	38	18082	1.92493	1	0.94348	73.1756
	GOTERM_BP_DIRECT	GO:0070527~platelet aggregation	10	0.00269062	0.0662266	ACTB, PTPN6, BLOC1S4, FGA, FIBP, PLEK, FGB, TSPAN32, STXBP1, MPL	2472	38	18082	1.92493	1	0.94348	73.1756
	GOTERM_BP_DIRECT	GO:0002687~positive regulation of leukocyte migration	7	0.00188344	0.0694198	SELP, ADORA3, CCL2, MMP9, TNFRSF18, BDKRB1, TNFSF18	2472	22	18082	2.32741	1	0.949902	74.8834
	GOTERM_BP_DIRECT	GO:1900004~negative regulation of serine-type endopeptidase activity	5	0.00134531	0.069578	GM10267, SPINK13, SPINK14, SPINK8, SPINK7	2472	12	18082	3.0478	1	0.949111	74.9653
	GOTERM_BP_DIRECT	GO:0010038~response to metal ion	5	0.00134531	0.069578	TNNC1, CUTAL, MT1, NEDD4L, MT4	2472	12	18082	3.0478	1	0.949111	74.9653
	GOTERM_BP_DIRECT	GO:0050927~positive regulation of positive chemotaxis	5	0.00134531	0.069578	CDH13, CCR4, VEGFA, F7, KDR	2472	12	18082	3.0478	1	0.949111	74.9653
	GOTERM_BP_DIRECT	GO:0019370~leukotriene biosynthetic process	5	0.00134531	0.069578	FCER1A, PRG3, ALOX5AP, PLA2G5, MGST2	2472	12	18082	3.0478	1	0.949111	74.9653
	GOTERM_BP_DIRECT	GO:0008210~estrogen metabolic process	5	0.00134531	0.069578	SCHIP1, SULT1E1, COMT, HSD17B4, PLEKHA1	2472	12	18082	3.0478	1	0.949111	74.9653
	GOTERM_BP_DIRECT	GO:0045056~transcytosis	5	0.00134531	0.069578	TG, RAB17, MFSD2A, SRC, PTAFR	2472	12	18082	3.0478	1	0.949111	74.9653
	GOTERM_BP_DIRECT	GO:0055003~cardiac myofibril assembly	5	0.00134531	0.069578	MURC, ACTC1, MYL2, PDGFRB, CSRP3	2472	12	18082	3.0478	1	0.949111	74.9653
	GOTERM_BP_DIRECT	GO:0010867~positive regulation of triglyceride biosynthetic process	6	0.00161437	0.0713983	NR1H2, DGAT1, APOC3, SCARB1, ACSL6, ACSL5	2472	17	18082	2.58167	1	0.951972	75.8892
	GOTERM_BP_DIRECT	GO:0051281~positive regulation of release of sequestered calcium ion into cytosol	9	0.00242156	0.0719773	EDNRA, F2RL3, F2, CXCL9, BDKRB1, CXCR3, NPSR1, CXCL11, NTSR1	2472	33	18082	1.99492	1	0.952102	76.1763
	GOTERM_BP_DIRECT	GO:0018149~peptide cross-linking	13	0.00349781	0.0728369	LCE3B, COL3A1, ANXA1, SPRR2F, SPRR2K, EVPL, CRCT1, TGM1, 2310050C09RIK, TGM2, TGM3, DSP, TGM7	2472	56	18082	1.69806	1	0.952811	76.5966
	GOTERM_BP_DIRECT	GO:0006887~exocytosis	21	0.00565031	0.0755083	SNX19, RSG1, STX1A, SYT3, MYO1G, SYT8, STXBP1, EXOC3L, TXLNA, SCRN2, CCL5, GCGR, RIMS4, SYCN, VAMP5, LGI3, SYTL3, UNC13C, UNC13B, YKT6, SCAMP5	2472	105	18082	1.46294	1	0.957011	77.8581
	GOTERM_BP_DIRECT	GO:0043252~sodium-independent organic anion transport	8	0.0021525	0.0778562	SLCO1B2, SLCO1A4, SLC22A12, SLCO4A1, SLC22A8, SLCO1C1, SLCO1A6, SLCO2A1	2472	28	18082	2.08992	1	0.960244	78.9133
	GOTERM_BP_DIRECT	GO:0045429~positive regulation of nitric oxide biosynthetic process	11	0.00295969	0.0788011	HRH1, TNF, TRPV1, AGT, CLU, IFNG, MAPK9, IL1B, ITGB2, AGXT2, JAK2	2472	45	18082	1.78804	1	0.96092	79.3244
	GOTERM_BP_DIRECT	GO:0071407~cellular response to organic cyclic compound	16	0.004305	0.0809177	ALPL, CEBPB, SMAD9, TNF, LGALS1, SMAD1, CCL5, P2RY6, RGS20, TMEM173, P2RX7, PAK3, RAE1, IL1B, RAP1A, NOS2	2472	75	18082	1.56047	1	0.963448	80.2179
	GOTERM_BP_DIRECT	GO:0009408~response to heat	13	0.00349781	0.0813072	CCKAR, CCL2, TRPV1, TRPV3, MSTN, OSM, CKM, PKLR, HSPB7, PSIP1, HSPB2, CPB2, CASQ1	2472	57	18082	1.66827	1	0.963186	80.3782
	GOTERM_BP_DIRECT	GO:0030593~neutrophil chemotaxis	15	0.00403594	0.0814217	CCL24, C5AR1, IL17B, CCL2, LGALS3, IFNG, IL1B, ITGB2, PDE4D, CXCR2, TREM1, CCL5, ITGAM, SPP1, CCL26	2472	69	18082	1.59016	1	0.962495	80.4252
	GOTERM_BP_DIRECT	GO:0034599~cellular response to oxidative stress	14	0.00376687	0.0815864	BACH2, PINK1, PRDX2, SIRT2, ALDH3B1, STAU1, DHRS2, ADNP2, TXNDC8, SLC25A24, NFE2L1, NGFR, NFE2L2, PARP1	2472	63	18082	1.62549	1	0.961881	80.4924
	GOTERM_BP_DIRECT	GO:0061024~membrane organization	14	0.00376687	0.0815864	ACTB, PRKAG3, CLN3, PRKAG2, RALGAPB, PRKAB2, PRKAB1, MYH4, LPCAT2, MBP, TBC1D4, VAMP2, PMP2, DHCR24	2472	63	18082	1.62549	1	0.961881	80.4924
	GOTERM_BP_DIRECT	GO:0050729~positive regulation of inflammatory response	14	0.00376687	0.0815864	ADORA3, TNF, TNFSF4, CCL2, IL1RL1, CCL5, TNFSF18, CCL26, EDNRA, CCL24, ETS1, TGM2, JAK2, TNIP1	2472	63	18082	1.62549	1	0.961881	80.4924
	GOTERM_BP_DIRECT	GO:0030308~negative regulation of cell growth	24	0.0064575	0.0822572	PTPRJ, HYAL1, BMP10, PPARD, GDF2, ACVRL1, BST2, MYL2, D7ERTD443E, CRYAB, CCDC85B, PSRC1, MUL1, PPT1, BDKRB1, DAB2, CGREF1, CDKN1A, SERPINE2, HNF4A, AGT, TCHP, GDF9, TNK1	2472	125	18082	1.40443	1	0.962072	80.7643
	GOTERM_BP_DIRECT	GO:0042110~T cell activation	9	0.00242156	0.0833522	CD48, SATB1, CD3D, NEDD4, ITGAV, SLA2, CD276, DPP4, CD28	2472	34	18082	1.93625	1	0.962914	81.2002
	GOTERM_BP_DIRECT	GO:0051899~membrane depolarization	7	0.00188344	0.0835147	P2RX4, P2RX7, CHRNA4, CACNG2, CHRNA6, ADIPOQ, SCN5A	2472	23	18082	2.22622	1	0.962314	81.2641
	GOTERM_BP_DIRECT	GO:0098779~mitophagy in response to mitochondrial depolarization	25	0.00672656	0.0859986	OBSCN, SLC6A1, MAP2K1, HC, LMCD1, SNRPD1, MSTN, PINK1, TXLNA, ZFP593, TMEM39A, KRT73, P2RX5, TMEM39B, SLC1A3, KRT15, PNPO, LSM4, FABP1, TREM1, ASB2, DKKL1, BOC, YIPF1, GBA	2472	132	18082	1.38536	1	0.965172	82.2156
	GOTERM_BP_DIRECT	GO:0043032~positive regulation of macrophage activation	6	0.00161437	0.0881805	HAVCR2, HAMP, IL1RL1, IL4RA, LBP, IL10	2472	18	18082	2.43824	1	0.96739	83.0134
	GOTERM_BP_DIRECT	GO:0001676~long-chain fatty acid metabolic process	6	0.00161437	0.0881805	SLC27A1, ACSL1, SLC27A2, ACSL6, SLC27A4, ACOT3	2472	18	18082	2.43824	1	0.96739	83.0134
	GOTERM_BP_DIRECT	GO:0050892~intestinal absorption	6	0.00161437	0.0881805	LEP, SLC26A6, GCNT3, SCARB1, FABP1, KCNQ1	2472	18	18082	2.43824	1	0.96739	83.0134
	GOTERM_BP_DIRECT	GO:0043277~apoptotic cell clearance	6	0.00161437	0.0881805	MARCO, ITGAV, TXNDC5, AXL, TGM2, GAS6	2472	18	18082	2.43824	1	0.96739	83.0134
	GOTERM_BP_DIRECT	GO:0098655~cation transmembrane transport	5	0.00134531	0.0900144	P2RX4, P2RX7, P2RX1, CHRNA5, CHRNB3	2472	13	18082	2.81336	1	0.969012	83.6576
	GOTERM_BP_DIRECT	GO:0046628~positive regulation of insulin receptor signaling pathway	5	0.00134531	0.0900144	LEP, SERPINA12, NUCKS1, INS2, SRC	2472	13	18082	2.81336	1	0.969012	83.6576
	GOTERM_BP_DIRECT	GO:0071803~positive regulation of podosome assembly	5	0.00134531	0.0900144	TNF, IL5, FSCN1, MAPK9, SRC	2472	13	18082	2.81336	1	0.969012	83.6576
	GOTERM_BP_DIRECT	GO:0016322~neuron remodeling	5	0.00134531	0.0900144	RND1, GNAQ, CSPG4, NTN4, ABL2	2472	13	18082	2.81336	1	0.969012	83.6576
	GOTERM_BP_DIRECT	GO:0006979~response to oxidative stress	25	0.00672656	0.0919441	PXDN, MAP2K1, ATOX1, CAMK2G, MMP9, PINK1, RCAN1, PRDX2, TAT, MMP2, RGS14, MSRB2, MSRB3, PPIF, HAO1, GPX2, MSRA, BTG1, EPX, PSIP1, CHRNA4, LIAS, JAK2, SCARA3, DHCR24	2472	133	18082	1.37495	1	0.970651	84.3104
	GOTERM_BP_DIRECT	GO:0008203~cholesterol metabolic process	18	0.00484312	0.0936455	CELA3B, TNFSF4, CYP11A1, FDX1, CYP11B1, CYP11B2, LEPR, FDPS, APOA4, LEP, HMGCS2, CYP27A1, LCAT, CH25H, APOC3, PCSK9, DHCR24, VLDLR	2472	89	18082	1.47938	1	0.971932	84.8654
	GOTERM_BP_DIRECT	GO:0006953~acute-phase response	9	0.00242156	0.0957213	PLSCR1, ORM1, F2, SAA3, SAA4, HP, INS2, LBP, ORM3	2472	35	18082	1.88093	1	0.973543	85.5174
	GOTERM_BP_DIRECT	GO:0071773~cellular response to BMP stimulus	9	0.00242156	0.0957213	CER1, GDF2, ACVRL1, ALPI, HFE2, TNMD, HEYL, SMAD1, TMEM100	2472	35	18082	1.88093	1	0.973543	85.5174
	GOTERM_BP_DIRECT	GO:0051017~actin filament bundle assembly	9	0.00242156	0.0957213	CDC42, FSCN2, FSCN1, USH1C, PCDH15, DPYSL3, PAWR, GAS7, ABL2	2472	35	18082	1.88093	1	0.973543	85.5174
	GOTERM_BP_DIRECT	GO:0060395~SMAD protein signal transduction	16	0.004305	0.096876	GDF3, BMP3, BMP10, GDF2, SMAD9, NCEH1, HEXA, MSTN, SMAD1, TRF, HNF4A, LEFTY2, ROR2, GDF9, ARAP1, BMP5	2472	77	18082	1.51994	1	0.974117	85.8684
	GOTERM_BP_DIRECT	GO:0097193~intrinsic apoptotic signaling pathway	7	0.00188344	0.0990666	PLSCR1, NBN, CASP4, CASP12, CLU, LGALS12, BNIP3	2472	24	18082	2.13346	1	0.975688	86.5123
	GOTERM_BP_DIRECT	GO:0006805~xenobiotic metabolic process	7	0.00188344	0.0990666	NR1I2, NCEH1, HNF4A, FMO2, CYP26B1, CYP2W1, SLCO1A6	2472	24	18082	2.13346	1	0.975688	86.5123
	GOTERM_BP_DIRECT	GO:0010033~response to organic substance	14	0.00376687	0.0993079	TNF, SLC6A1, GATM, AQP9, RELA, SLC10A3, AMPD1, P2RX7, ACSL1, PYGM, P2RX1, CASQ1, CES2H, SPP1	2472	65	18082	1.57548	1	0.975329	86.5815
	GOTERM_BP_DIRECT	GO:0001525~angiogenesis	41	0.0110316	0.0996489	FGF6, GDF2, CCL2, ACVRL1, HTATIP2, LEPR, CSPG4, ANPEP, CXCR3, MMP2, EPHB1, UNC5B, FAP, ITGAV, TGFBI, PLCD1, PIK3R6, TMEM100, RAMP1, ANGPT4, PIK3CG, PTPRB, SRPK2, FMNL3, EGFL7, ANG4, APOLD1, RASIP1, HSPG2, MCAM, EPHA2, KDR, LEP, PROK2, HIF1A, EPGN, PROK1, VEGFA, RBPJ, JAM3, SEMA4A	2472	239	18082	1.25483	1	0.975067	86.6788
sperm_hyper_gas_hypo	GOTERM_BP_DIRECT	GO:0007275~multicellular organism development	57	0.110345	3.3394e-13	HMX1, CDX2, PGF, FGF17, WNT3A, SHH, GFI1B, HOXC4, GPX4, PAX7, ROBO4, POU4F1, SEMA3B, ATOH8, ALX4, ALX3, ARC, DAB2IP, NANOG, RAX, NKX2-6, NODAL, VAX2, DLL1, LEFTY1, ASCL2, MYT1L, HOXC11, SPATA18, SIX1, FOXG1, WNT9B, HOXA13, TNFRSF1A, WDR18, NKX1-2, SHISA3, NRARP, KRT8, LHX6, PLXND1, TLX2, NKX2-5, WNT8A, UNC45A, GSX2, TBX5, NEUROG1, TNP2, HOXB3, DKK3, HOXB1, MEOX1, NPHS1, NEUROD2, BMP7, LRP4	337	1029	18082	2.97219	6.28503e-10	6.28503e-10	5.701e-10
	GOTERM_BP_DIRECT	GO:0045944~positive regulation of transcription from RNA polymerase II promoter	47	0.0909865	1.05605e-08	AKNA, HOXA13, HELZ2, ONECUT3, WNT3A, DCN, SKAP1, MCF2L, SHH, TCF21, TNFRSF1A, CDKN2A, MC1R, PAX7, TDGF1, AATF, POU4F1, ALX4, CYS1, AGAP2, NKX2-5, TLX1, NANOG, DAB2IP, IKZF3, RARG, RAX, TBX5, NODAL, GRIN1, MAML2, NEUROG1, DMRT2, DLL1, MECOM, MYT1L, HOXB1, HOXC11, MEOX1, IRF7, HES3, SIX1, GLMP, NEUROD2, SP7, TFAP2D, BMP7	337	995	18082	2.53449	1.98746e-05	9.93737e-06	1.80279e-05
	GOTERM_BP_DIRECT	GO:0009952~anterior/posterior pattern specification	12	0.0232306	7.64049e-06	HOXB3, BARX1, HOXB1, ARC, RARG, CDX2, HOXC11, HOXC4, WNT3A, NODAL, ALX4, SHH	337	112	18082	5.74883	0.0142766	0.00478168	0.0130424
	GOTERM_BP_DIRECT	GO:0007389~pattern specification process	9	0.017423	1.11642e-05	CDX2, RAX, GSX2, TBX5, SIX1, ALX4, BMP7, ALX3, SHH	337	58	18082	8.3259	0.0207919	0.00523899	0.0190567
	GOTERM_BP_DIRECT	GO:0006351~transcription, DNA-templated	62	0.120025	1.12324e-05	AKNA, HMX1, CDX2, HELZ2, HR, MED22, BARX1, GFI1B, CDKN2A, OLIG3, PPP1R1B, HOXC4, PAX7, POU4F1, ATOH8, ALX4, TWISTNB, ALX3, ZCCHC12, NANOG, RARG, RAX, NKX2-6, DMRT2, VAX2, MECOM, MSC, ASCL2, MYT1L, SKOR2, HOXC11, HES3, SIX1, FOXG1, TFAP2D, JMJD1C, THAP7, NACA, HOXA13, POLR2L, ONECUT3, DPF1, TCF21, LHX5, LHX6, TLX2, FOXD4, MAFF, IKZF3, GSX2, TBX5, NEUROG1, HOXB3, HOXB1, MEOX1, IRF7, PNRC2, NEUROD2,…	337	1885	18082	1.76481	0.0209177	0.00421899	0.0191733
	GOTERM_BP_DIRECT	GO:0008284~positive regulation of cell proliferation	25	0.0483971	8.28064e-05	FGFR4, CDX2, PGF, FGF17, WNT3A, OOG1, SHH, CXCL10, HPSE2, TDGF1, MAS1, GM2042, NKX2-5, TLX1, TRPM4, AVP, NANOG, RARG, NKX2-6, NODAL, DLL1, HILPDA, CLEC11A, SP6, EPOR	337	542	18082	2.4749	0.144311	0.0256402	0.141266
	GOTERM_BP_DIRECT	GO:0048839~inner ear development	8	0.0154871	0.000218554	HOXA13, MYO7A, HPCA, SIX1, DLL1, SPARC, CYS1, SHH	337	66	18082	6.50373	0.337254	0.0570727	0.372441
	GOTERM_BP_DIRECT	GO:0006811~ion transport	25	0.0483971	0.000254705	SLC9A9, CALHM2, SLC38A8, SLC5A1, FXYD5, HVCN1, KCNMB2, SLC11A2, SLC39A4, HTR3A, GABRP, TRPM4, TRPM5, CLCC1, ASIC4, GRIN1, CLIC1, ATP1A2, CACNA1S, KCNJ4, KCNJ9, CLIC3, SCN4B, SLC13A2, SLC5A11	337	584	18082	2.29691	0.380855	0.0581668	0.433921
	GOTERM_BP_DIRECT	GO:0035115~embryonic forelimb morphogenesis	6	0.0116153	0.000505034	HOXA13, TBX5, ALX4, MECOM, ALX3, SHH	337	36	18082	8.94263	0.613535	0.100247	0.85866
	GOTERM_BP_DIRECT	GO:0007267~cell-cell signaling	9	0.017423	0.000672483	BARX1, WISP3, TBX5, WNT3A, WNT9B, FJX1, LHX5, DLL1, SHH	337	103	18082	4.68837	0.718054	0.118917	1.14182
	GOTERM_BP_DIRECT	GO:0006355~regulation of transcription, DNA-templated	64	0.123897	0.000745474	AKNA, HMX1, CDX2, HELZ2, ZNFX1, HR, MED22, SHH, BARX1, GFI1B, CDKN2A, OLIG3, HOXC4, PAX7, POU4F1, ATOH8, ALX4, ALX3, CSDC2, ZCCHC12, NANOG, RARG, RAX, NKX2-6, DMRT2, VAX2, MECOM, MSC, MYT1L, SKOR2, HOXC11, HES3, SIX1, FOXG1, TFAP2D, JMJD1C, THAP7, NACA, HOXA13, ONECUT3, DPF1, TCF21, ZFP566, NKX1-2, LHX5, LHX6, NKX2-5, TLX2, FOXD4, MAFF, IKZF3, GSX2, TBX5, NEUROG1, HOXB3, HOXB1, MEOX1, IRF7, PNRC2…	337	2279	18082	1.50679	0.754266	0.119787	1.26501
	GOTERM_BP_DIRECT	GO:0030509~BMP signaling pathway	8	0.0154871	0.00117702	ZCCHC12, WNT3A, NODAL, GDF5, TDGF1, BMP7, NKX2-5, LRP4	337	87	18082	4.93387	0.891005	0.16865	1.99041
	GOTERM_BP_DIRECT	GO:0042472~inner ear morphogenesis	7	0.0135512	0.0021962	MYO7A, WNT3A, FOXG1, SIX1, NEUROG1, DLL1, OTOP1	337	72	18082	5.21653	0.984042	0.272609	3.68372
	GOTERM_BP_DIRECT	GO:0050767~regulation of neurogenesis	5	0.00967942	0.00247945	HOXB3, ASCL2, HES3, POU4F1, DLL1	337	31	18082	8.65416	0.990648	0.283747	4.1494
	GOTERM_BP_DIRECT	GO:0045666~positive regulation of neuron differentiation	8	0.0154871	0.00310404	GDF5, FOXG1, TLE6, NEUROD2, NEUROG1, BMP7, NKX2-5, SHH	337	103	18082	4.16744	0.997123	0.322984	5.16882
	GOTERM_BP_DIRECT	GO:0035116~embryonic hindlimb morphogenesis	5	0.00967942	0.003132	RARG, ALX4, MECOM, ALX3, SHH	337	33	18082	8.12966	0.997271	0.30856	5.2142
	GOTERM_BP_DIRECT	GO:0034504~protein localization to nucleus	5	0.00967942	0.00389279	PLRG1, SIX1, COL1A1, BMP7, SHH	337	35	18082	7.66511	0.999351	0.350658	6.44157
	GOTERM_BP_DIRECT	GO:0007368~determination of left/right symmetry	7	0.0135512	0.00397103	AP1B1, WNT3A, NODAL, CC2D2A, DLL1, SHH, LEFTY1	337	81	18082	4.63692	0.99944	0.340333	6.56694
	GOTERM_BP_DIRECT	GO:0009887~organ morphogenesis	8	0.0154871	0.00424949	TCF21, CDX2, HOXA13, PAX7, WNT3A, WNT9B, DLL1, BMP7	337	109	18082	3.93804	0.999669	0.344148	7.01185
	GOTERM_BP_DIRECT	GO:0006869~lipid transport	8	0.0154871	0.00469461	OSBP2, APOA1, APOE, OSBPL6, OSBPL7, APOC1, APOL8, ANO9	337	111	18082	3.86708	0.999857	0.357766	7.71891
	GOTERM_BP_DIRECT	GO:0060021~palate development	7	0.0135512	0.00503219	TCF21, WNT3A, WNT9B, ALX4, MSC, WNT8A, SHH	337	85	18082	4.41871	0.999925	0.363721	8.25177
	GOTERM_BP_DIRECT	GO:0045596~negative regulation of cell differentiation	8	0.0154871	0.00542705	NANOG, RARG, SKOR2, NODAL, OOG1, GM2042, DLL1, SHH	337	114	18082	3.76532	0.999964	0.372194	8.87136
	GOTERM_BP_DIRECT	GO:0045893~positive regulation of transcription, DNA-templated	21	0.0406536	0.00572047	BCL10, NANOG, CDX2, TBX5, WNT3A, FGF23, MECOM, SKAP1, SHH, SOST, CDKN2A, IRF7, SIX1, MLLT11, LHX5, AATF, TFAP2D, ATOH8, COL1A1, BMP7, NKX2-5	337	576	18082	1.9562	0.99998	0.37464	9.32924
	GOTERM_BP_DIRECT	GO:0030326~embryonic limb morphogenesis	6	0.0116153	0.00626618	TBX5, GDF5, SP8, BMP7, LRP4, SHH	337	63	18082	5.11007	0.999993	0.389159	10.175
	GOTERM_BP_DIRECT	GO:0030855~epithelial cell differentiation	6	0.0116153	0.00810932	TCF21, BARX1, TPP1, SIX1, BDH2, BMP7	337	67	18082	4.805	1	0.458254	12.9772
	GOTERM_BP_DIRECT	GO:0006814~sodium ion transport	8	0.0154871	0.00849489	SLC9A9, SLC38A8, SLC5A1, ASIC4, SCN4B, SLC13A2, ATP1A2, SLC5A11	337	124	18082	3.46166	1	0.460723	13.5528
	GOTERM_BP_DIRECT	GO:0007507~heart development	12	0.0232306	0.0098783	AP1B1, NKX2-6, TBX5, NODAL, CC2D2A, TDGF1, ADIPOR2, EPOR, SPARC, ADAM19, NKX2-5, SHH	337	261	18082	2.46693	1	0.499415	15.589
	GOTERM_BP_DIRECT	GO:0001822~kidney development	8	0.0154871	0.0108592	TCF21, SIX1, WNT9B, DCN, CYS1, BMP7, LRP4, SHH	337	130	18082	3.30189	1	0.51996	17.0052
	GOTERM_BP_DIRECT	GO:0045165~cell fate commitment	6	0.0116153	0.010903	NODAL, WNT9B, NEUROG1, WNT8A, TLX1, SHH	337	72	18082	4.47132	1	0.50907	17.068
	GOTERM_BP_DIRECT	GO:0030154~cell differentiation	25	0.0483971	0.0111437	CDX2, PGF, NKX2-6, ONECUT3, NEUROG1, FGF23, DLL1, MECOM, TNP2, ASCL2, MYT1L, SPATA18, TDGF1, NEUROD2, ROBO4, LHX6, SEMA3B, ATOH8, TMEM119, BMP7, SYT17, NKX2-5, LRP4, TMEM176B, UNC45A	337	780	18082	1.71974	1	0.504905	17.4118
	GOTERM_BP_DIRECT	GO:0090090~negative regulation of canonical Wnt signaling pathway	7	0.0135512	0.0119425	DKK3, DAB2IP, SOST, WNT3A, NKX2-5, LRP4, SHH	337	102	18082	3.68226	1	0.517797	18.5433
	GOTERM_BP_DIRECT	GO:0001658~branching involved in ureteric bud morphogenesis	5	0.00967942	0.011987	TCF21, PGF, SIX1, WNT9B, SHH	337	48	18082	5.58914	1	0.507985	18.606
	GOTERM_BP_DIRECT	GO:0007601~visual perception	8	0.0154871	0.0122056	GNAT1, RAX, MYO7A, GRM6, VAX2, COL1A1, CNGB1, ABCA4	337	133	18082	3.22742	1	0.5036	18.9128
	GOTERM_BP_DIRECT	GO:0002376~immune system process	15	0.0290383	0.01279	TRPM4, TNFAIP8L2, BTLA, C1RA, BCL10, DAB2IP, LST1, ZC3HAV1, MASP1, IFITM2, IRF7, SKAP1, C1QC, ISG20, CD7	337	383	18082	2.1014	1	0.509599	19.7279
	GOTERM_BP_DIRECT	GO:0048468~cell development	5	0.00967942	0.012866	SKOR2, GDF5, BMP7, SHH, LEFTY1	337	49	18082	5.47508	1	0.501581	19.8333
	GOTERM_BP_DIRECT	GO:0034765~regulation of ion transmembrane transport	8	0.0154871	0.0131676	KCNJ4, TRPM5, CLIC3, KCNJ9, SCN4B, CLIC1, HVCN1, CACNA1S	337	135	18082	3.1796	1	0.499899	20.2504
	GOTERM_BP_DIRECT	GO:0035023~regulation of Rho protein signal transduction	6	0.0116153	0.0142913	FGD2, PLEKHG3, RASGRF1, ARHGEF19, ARHGEF15, MCF2L	337	77	18082	4.18097	1	0.519135	21.7865
	GOTERM_BP_DIRECT	GO:0000122~negative regulation of transcription from RNA polymerase II promoter	23	0.0445253	0.0181619	NANOG, DAB2IP, RARG, CDX2, HMX1, NODAL, SAMD11, VAX2, MSC, SHH, LEFTY1, ASCL2, HOXB3, TCF21, PLK3, SKOR2, OLIG3, NRARP, HES3, FOXG1, SIX1, POU4F1, NKX2-5	337	729	18082	1.69284	1	0.596573	26.8672
	GOTERM_BP_DIRECT	GO:0048704~embryonic skeletal system morphogenesis	5	0.00967942	0.0190009	HOXB3, HOXB1, SIX1, ALX4, ALX3	337	55	18082	4.8778	1	0.603762	27.9268
	GOTERM_BP_DIRECT	GO:0060041~retina development in camera-type eye	6	0.0116153	0.0201259	GNAT1, RARG, GRM6, HPCA, VAX2, DLL1	337	84	18082	3.83256	1	0.615796	29.3248
	GOTERM_BP_DIRECT	GO:0030178~negative regulation of Wnt signaling pathway	5	0.00967942	0.0201716	DKK3, BARX1, SOST, LRP4, SHH	337	56	18082	4.7907	1	0.607567	29.381
	GOTERM_BP_DIRECT	GO:0007519~skeletal muscle tissue development	5	0.00967942	0.0226436	PAX7, NPHS1, SIX1, DCN, CACNA1S	337	58	18082	4.6255	1	0.641675	32.3617
	GOTERM_BP_DIRECT	GO:0001947~heart looping	5	0.00967942	0.0281202	WNT3A, NODAL, DLL1, NKX2-5, SHH	337	62	18082	4.32708	1	0.713032	38.5485
	GOTERM_BP_DIRECT	GO:0007517~muscle organ development	5	0.00967942	0.0296018	PAX7, NPHS1, ALX4, SGCB, UNC45A	337	63	18082	4.2584	1	0.723424	40.1283
	GOTERM_BP_DIRECT	GO:0043524~negative regulation of neuron apoptotic process	8	0.0154871	0.0301453	APOE, GDF5, GRIN1, SIX1, TFAP2D, EPOR, POU4F1, AGAP2	337	160	18082	2.68279	1	0.722	40.6981
	GOTERM_BP_DIRECT	GO:0007156~homophilic cell adhesion via plasma membrane adhesion molecules	8	0.0154871	0.0328664	PCDHB19, PCDHA5, PCDHB15, PCDH12, PCDHGC5, PCDHB11, CDH4, PCDHB21	337	163	18082	2.63341	1	0.745196	43.4754
	GOTERM_BP_DIRECT	GO:0042981~regulation of apoptotic process	9	0.017423	0.0328897	BCL10, TNFRSF1A, IKZF3, NODAL, ROBO4, ALX4, ALX3, LEFTY1, CARD10	337	199	18082	2.42664	1	0.737927	43.4986
	GOTERM_BP_DIRECT	GO:0006357~regulation of transcription from RNA polymerase II promoter	14	0.0271024	0.0347222	ASCL2, MAFF, BARX1, CDX2, ONECUT3, SP6, SP7, AATF, VAX2, POU4F1, MED22, ALX4, NKX2-5, TLX2	337	397	18082	1.89214	1	0.749825	45.2986
	GOTERM_BP_DIRECT	GO:0055085~transmembrane transport	13	0.0251665	0.0401972	SLC9A9, TRPM4, TRPM5, SLC2A3, SLC5A1, SLC22A14, SLC25A22, SLC13A2, SLC39A4, HVCN1, CACNA1S, SLC5A11, ABCC6	337	364	18082	1.91628	1	0.793156	50.3606
	GOTERM_BP_DIRECT	GO:0016525~negative regulation of angiogenesis	5	0.00967942	0.044994	DAB2IP, WISP3, SPARC, DCN, CXCL10	337	72	18082	3.7261	1	0.823222	54.4297
	GOTERM_BP_DIRECT	GO:0021766~hippocampus development	5	0.00967942	0.0469339	SLC32A1, WNT3A, MAS1, PTPRS, LHX5	337	73	18082	3.67505	1	0.830332	55.9844
	GOTERM_BP_DIRECT	GO:0051091~positive regulation of sequence-specific DNA binding transcription factor activity	6	0.0116153	0.0493929	CDKN2A, WNT3A, NODAL, NEUROD2, NEUROG1, NFAM1	337	107	18082	3.00874	1	0.840115	57.8834
	GOTERM_BP_DIRECT	GO:0007399~nervous system development	13	0.0251665	0.0497094	NODAL, NEUROG1, DLL1, DPF1, ASCL2, MYT1L, TPP1, LMTK2, NEUROD2, SEMA3B, POU4F1, LHX6, ATOH8	337	377	18082	1.8502	1	0.836433	58.1221
	GOTERM_BP_DIRECT	GO:0060395~SMAD protein signal transduction	5	0.00967942	0.0551507	NODAL, GDF5, ATOH8, BMP7, LEFTY1	337	77	18082	3.48414	1	0.861535	62.0325
	GOTERM_BP_DIRECT	GO:0043010~camera-type eye development	5	0.00967942	0.0573186	RARG, RAX, CC2D2A, VAX2, SHH	337	78	18082	3.43947	1	0.867317	63.4926
	GOTERM_BP_DIRECT	GO:0008104~protein localization	5	0.00967942	0.0595316	APOA1, APOE, PLOD3, AKAP2, LRP4	337	79	18082	3.39594	1	0.872891	64.9284
	GOTERM_BP_DIRECT	GO:0006810~transport	44	0.0851789	0.0613936	SLC9A9, CALHM2, NACA, AP1B1, SLC38A8, MYO7A, SLC5A1, APOC1, HVCN1, ABCA4, FXYD5, KCNMB2, SLC29A1, SLC32A1, SLC11A2, APOA1, APOE, TMED3, SLC2A3, SLC25A22, HTR3A, SLC39A4, ANO9, GLRX, GABRP, TRPM4, OSBP2, TRPM5, CLCC1, ASIC4, OSBPL6, GRIN1, CYB5A, ATP1A2, CLIC1, CACNA1S, KCNJ4, CLIC3, SLC6A7, KCNJ9, SLC13A2, SCN4B, SLC5A11, ABCC6	337	1822	18082	1.29575	1	0.876555	66.095
	GOTERM_BP_DIRECT	GO:0006821~chloride transport	5	0.00967942	0.0617896	CLIC3, CLCC1, CLIC1, ANO9, GABRP	337	80	18082	3.35349	1	0.873762	66.3384
	GOTERM_BP_DIRECT	GO:0051216~cartilage development	5	0.00967942	0.0664394	HOXB3, PAX7, HOXC4, GDF5, BMP7	337	82	18082	3.27169	1	0.888417	69.0757
	GOTERM_BP_DIRECT	GO:0045471~response to ethanol	6	0.0116153	0.0672827	AVP, GRIN1, TBXA2R, SPARC, HTR3A, SHH	337	117	18082	2.75158	1	0.887498	69.5491
	GOTERM_BP_DIRECT	GO:0009615~response to virus	5	0.00967942	0.0712659	ZC3HAV1, IFITM2, IFI27L2A, ISG20, CXCL10	337	84	18082	3.1938	1	0.897819	71.6945
	GOTERM_BP_DIRECT	GO:0001933~negative regulation of protein phosphorylation	5	0.00967942	0.0712659	CORO1C, DAB2IP, KIRREL, MAS1, KIRREL2	337	84	18082	3.1938	1	0.897819	71.6945
	GOTERM_BP_DIRECT	GO:0060070~canonical Wnt signaling pathway	5	0.00967942	0.0840896	WNT3A, TDGF1, WNT9B, NKX2-5, SHH	337	89	18082	3.01437	1	0.930489	77.6752
	GOTERM_BP_DIRECT	GO:0051291~protein heterooligomerization	5	0.00967942	0.0895145	BCL10, TNFRSF1A, HR, AKAP2, SEPT9	337	91	18082	2.94812	1	0.939276	79.8282
	GOTERM_BP_DIRECT	GO:0042060~wound healing	5	0.00967942	0.0979584	CORO1B, ARHGEF19, COL1A1, SPARC, DCN	337	94	18082	2.85403	1	0.951763	82.7945
sperm_hypo_gas_hyper	GOTERM_BP_DIRECT	GO:0051321~meiotic cell cycle	16	0.0389238	4.91959e-11	TEX19.1, CCNB1IP1, FKBP6, REC114, SYCE1, TDRD12, SYCP2, SYCP1, CCNB3, SYCE1L, PIWIL1, DPEP3, BRDT, HORMAD1, PIWIL4, TEX11	302	95	18082	10.0841	5.55915e-08	5.55915e-08	7.89386e-08
	GOTERM_BP_DIRECT	GO:0007283~spermatogenesis	29	0.0705493	2.39855e-10	TEX19.1, SLC22A16, RAD51C, H1FNT, CCIN, FKBP6, TDRD12, SYCP1, SOHLH2, SETX, TAF7L, RPL10L, APOB, RPL39L, PIWIL1, DAZL, HSF2BP, PIWIL4, ASPM, GTSF1, D1PAS1, GYKL1, SLC9C1, BRDT, PRSS43, HORMAD1, ADAM18, PRSS42, ZMYND15	302	407	18082	4.26622	2.71037e-07	1.35518e-07	3.84866e-07
	GOTERM_BP_DIRECT	GO:0007286~spermatid development	13	0.0316256	1.56265e-05	CCNB1IP1, 1700013H16RIK, XLR4A, GM5934, TOPAZ1, RAN, PACRG, UBE2J1, PIWIL1, GM1140, GM14692, ZMYND15, TAF7L	302	160	18082	4.86478	0.0175031	0.00586873	0.0250709
	GOTERM_BP_DIRECT	GO:0007130~synaptonemal complex assembly	5	0.0121637	0.000360185	SYCE1L, SYCE1, HORMAD1, SYCP1, TEX11	302	21	18082	14.2558	0.334411	0.0967634	0.576381
	GOTERM_BP_DIRECT	GO:0007140~male meiosis	5	0.0121637	0.00112432	DPEP3, BRDT, SYCP2, TDRD12, TEX11	302	28	18082	10.6918	0.719505	0.224494	1.78888
	GOTERM_BP_DIRECT	GO:0006281~DNA repair	14	0.0340583	0.0027192	PNKP, RAD51C, APEX2, EID3, NFRKB, EEF1E1, MORF4L2, INO80, HUS1B, CUL4B, SPRTN, XRCC1, ANKLE1, SETX	302	318	18082	2.63597	0.953897	0.401192	4.27504
	GOTERM_BP_DIRECT	GO:0006310~DNA recombination	7	0.0170291	0.00294537	RAD51C, APEX2, EID3, NFRKB, REC114, INO80, SETX	302	85	18082	4.93081	0.96432	0.378841	4.62278
	GOTERM_BP_DIRECT	GO:0006342~chromatin silencing	6	0.0145964	0.00395208	HIST1H2AA, GM14920, MORF4L2, H2AFB3, H2AFB2, MSL3L2	302	63	18082	5.7023	0.988606	0.428413	6.15632
	GOTERM_BP_DIRECT	GO:0030317~sperm motility	6	0.0145964	0.00548076	SLC22A16, APOB, LY6K, SLC9C1, ENO4, TAF7L	302	68	18082	5.28302	0.997991	0.49844	8.44083
	GOTERM_BP_DIRECT	GO:0009566~fertilization	5	0.0121637	0.0088575	NLRP5, APOB, SYCP2, TDRD12, TEX11	302	49	18082	6.10961	0.999957	0.634086	13.3036
	GOTERM_BP_DIRECT	GO:0006338~chromatin remodeling	6	0.0145964	0.0102288	2410016O06RIK, MORF4L2, SMARCC2, BRDT, INO80, MSL3L2	302	79	18082	4.54741	0.999991	0.652219	15.2084
	GOTERM_BP_DIRECT	GO:0030154~cell differentiation	21	0.0510874	0.037621	TEX19.1, SLC22A16, H1FNT, CCIN, FKBP6, TDRD12, SOHLH2, TAF7L, GTSF1, SETX, PEG10, D1PAS1, PIWIL1, YIPF3, BRDT, SLC9C1, DAZL, HORMAD1, ADAM18, PIWIL4, ZMYND15	302	780	18082	1.612	1	0.972975	45.9524
	GOTERM_BP_DIRECT	GO:0006974~cellular response to DNA damage stimulus	13	0.0316256	0.0493281	PNKP, RAD51C, APEX2, EID3, NFRKB, MORF4L2, INO80, CUL4B, SPRTN, TOPORS, XRCC1, ATF2, SETX	302	420	18082	1.85325	1	0.987687	55.5895
	GOTERM_BP_DIRECT	GO:0007605~sensory perception of sound	6	0.0145964	0.0809894	CLRN1, LOXHD1, GABRB2, MARVELD2, SCN8A, GJC3	302	138	18082	2.60322	1	0.998905	74.2101
sperm_hypo_gas_hypo	GOTERM_BP_DIRECT	GO:0032091~negative regulation of protein binding	7	0.01416	0.000568257	PPARA, CAV1, DKK1, HNRNPK, PDGFB, SORL1, PIM2	307	61	18082	6.7589	0.600454	0.600454	0.94829
	GOTERM_BP_DIRECT	GO:0000122~negative regulation of transcription from RNA polymerase II promoter	24	0.0485486	0.00322515	FGFR1, PPARA, HIST1H1E, CAV1, GSC, HNF1A, IMPACT, MECP2, NEUROG3, FOXP4, STAT6, SORBS3, HNRNPK, PHF19, KDM2B, DKK1, NR1D1, HIPK3, MLX, DNMT1, HIVEP1, MDM4, DNMT3B, PEG3	307	729	18082	1.93906	0.994559	0.926237	5.27092
	GOTERM_BP_DIRECT	GO:0043525~positive regulation of neuron apoptotic process	6	0.0121371	0.00624277	CASP6, NQO1, ABL1, PPP2R2B, BCL2L11, NQO2	307	69	18082	5.12165	0.999959	0.965581	9.9651
	GOTERM_BP_DIRECT	GO:0030335~positive regulation of cell migration	10	0.0202286	0.00786621	PLD1, GCNT2, FGR, PDGFB, CXCL16, SEMA4C, TRIP6, INSR, PIK3R1, ALOX12	307	203	18082	2.90143	0.999997	0.958686	12.3991
	GOTERM_BP_DIRECT	GO:0045666~positive regulation of neuron differentiation	7	0.01416	0.00812314	FGFR1, IMPACT, VWC2L, NAP1L2, NEUROG3, LIN28A, DNMT3B	307	103	18082	4.00285	0.999998	0.928127	12.7786
	GOTERM_BP_DIRECT	GO:0006915~apoptotic process	19	0.0384343	0.00846862	ALDOC, SCML2, ADAMTSL4, GAS2, PIM2, PEA15A, ELMO3, BCL2L11, BCAP31, CASP6, MAP1S, RNF152, DIO3, HIPK3, TNFAIP8, TICAM1, PPP2R2B, ABL1, PEG3	307	570	18082	1.9633	0.999999	0.898506	13.2865
	GOTERM_BP_DIRECT	GO:0031047~gene silencing by RNA	5	0.0101143	0.0122905	MOV10, HENMT1, LIN28A, LIN28B, ADAR	307	53	18082	5.55651	1	0.942236	18.7221
	GOTERM_BP_DIRECT	GO:0016310~phosphorylation	19	0.0384343	0.0168917	FGFR1, SEPHS1, SPHK2, FGR, MAP4K1, MAPK11, PIM2, ULK4, PFKM, EPHB4, AK8, CDKL1, WNK4, HIPK3, ULK3, DYRK4, ABL1, MERTK, INSR	307	612	18082	1.82856	1	0.967839	24.8412
	GOTERM_BP_DIRECT	GO:0006468~protein phosphorylation	18	0.0364114	0.0191855	FGFR1, PDGFB, FGR, MAP4K1, MAPK11, PIM2, ULK4, EPHB4, CDKL1, VRK3, HIPK3, WNK4, ULK3, DYRK4, ABL1, MERTK, INSR, PIK3R1	307	576	18082	1.84059	1	0.969008	27.7273
	GOTERM_BP_DIRECT	GO:0018108~peptidyl-tyrosine phosphorylation	5	0.0101143	0.0243018	FGFR1, FGR, PDGFB, ABL1, INSR	307	65	18082	4.53069	1	0.981141	33.7936
	GOTERM_BP_DIRECT	GO:0046777~protein autophosphorylation	8	0.0161829	0.0364661	FGFR1, FGR, ULK3, MAP4K1, PIM2, ABL1, EPHB4, INSR	307	183	18082	2.57482	1	0.995706	46.35
	GOTERM_BP_DIRECT	GO:0008104~protein localization	5	0.0101143	0.0450045	CAV1, HNF1A, WNK4, MECP2, GRASP	307	79	18082	3.72779	1	0.997957	53.7863
	GOTERM_BP_DIRECT	GO:0006355~regulation of transcription, DNA-templated	49	0.0991201	0.0635127	PPARA, HNF1A, FOXK1, ZFP934, MAZ, ZFP473, INSR, TBPL1, PITX1, GSC, MECP2, RING1, SIX5, KDM2B, HIPK3, ZFP869, LBX2, ZFP64, GPBP1L1, SCML2, KMT2B, CIART, ELK1, LIN28A, ZFP113, LIN28B, ZMYND8, STAT6, TCF20, HNRNPK, NR1D1, PIR, POU2F2, MTERF2, BCAS3, RFX8, KLF8, HACE1, MAPK11, NEUROG3, FOXP4, PHF19, MLX, ZFP109, DNMT1, HIVEP1, TRIP6, TCF15, ADAR	307	2279	18082	1.26637	1	0.99971	66.7112
	GOTERM_BP_DIRECT	GO:0042384~cilium assembly	6	0.0121371	0.0683274	BBIP1, CDC14A, DZIP1, FLNA, TTLL3, IFT140	307	129	18082	2.73949	1	0.999714	69.4666
	GOTERM_BP_DIRECT	GO:0060271~cilium morphogenesis	7	0.01416	0.0694089	BBIP1, CDC14A, DZIP1, ULK4, FLNA, TTLL3, IFT140	307	170	18082	2.42525	1	0.999565	70.0554
	GOTERM_BP_DIRECT	GO:0007275~multicellular organism development	25	0.0505715	0.0711255	ZFP64, PDGFB, FOXK1, DZIP1, SORL1, EPHB4, VWC2L, PITX1, GSC, EFNB3, SIX5, ACKR3, NEUROG3, WNT2B, ARVCF, TET3, LRP1, DKK1, TNFSF11, SEMA4C, HIVEP1, IGSF9, MAB21L2, TMEM88, TCF15	307	1029	18082	1.43098	1	0.999414	70.9679
	GOTERM_BP_DIRECT	GO:0007420~brain development	8	0.0161829	0.075161	FGFR1, SPHK2, HNMT, MAP1S, NDRG4, MECP2, NRG1, BCL2L11	307	216	18082	2.18145	1	0.9994	73.0113
	GOTERM_BP_DIRECT	GO:0008284~positive regulation of cell proliferation	15	0.0303429	0.0779725	FGFR1, GCNT2, PDGFB, PDF, SPHK2, MECP2, CHP2, IL11RA1, ADM, GNAS, MDM4, NRG1, MAB21L2, INSR, ALOX12	307	542	18082	1.63005	1	0.99931	74.3541
	GOTERM_BP_DIRECT	GO:0006351~transcription, DNA-templated	41	0.0829372	0.0789638	PPARA, ZFP64, HNF1A, FOXK1, GPBP1L1, LIN9, CIART, KMT2B, ELK1, STAT6, TCF20, MAZ, HNRNPK, ZSCAN22, NR1D1, PIR, POU2F2, MTERF2, BCAS3, PITX1, TBPL1, RFX8, KLF8, RING1, MECP2, HACE1, MAPK11, SIX5, NEUROG3, FOXP4, KDM2B, PHF19, MLX, HIPK3, DNMT1, HIVEP1, TRIP6, LBX2, TCF15, PEG3, ADAR	307	1885	18082	1.28109	1	0.999077	74.8124

## Sheet: human
	Category	Term	Count	%	PValue	Genes	List Total	Pop Hits	Pop Total	Fold Enrichment	Bonferroni	Benjamini	FDR
sperm_hyper_gas_hyper	GOTERM_BP_FAT	GO:0006952~defense response	290	0.620095	4.04128e-28	A2M, ADORA3, MASP1, S100A8, MASP2, S100A9, STAT5B, ADORA1, C1QC, CD48, CFP, LILRA1, LILRA2, CD44, LILRA3, IFNG, VNN1, CFI, CFD, TPSB2, RAB27A, GNG7, F12, PLD1, C5AR1, PDPN, NCF1, RXRA, SERPING1, CD40, C1QA, CCR9, WFDC12, C1QB, LILRB2, CCR7, CCR6, LILRB5, CCR5, PPBP, CD40LG, CCR4, CCR3, LILRB3, CX3CR1, CCR2, PLA2G2A, PLA2G2E, PLA2G2D, TPST1, LALBA, IL1R1, NFKBID, BDKRB1, PXK, BDKRB2, CD74, IL17C, …	3636	615	13528	1.75442	2.08126e-24	2.08126e-24	7.71472e-25
	GOTERM_BP_FAT	GO:0006954~inflammatory response	173	0.369919	4.85678e-24	A2M, ADORA3, MASP1, S100A8, MASP2, TLR1, STAT5B, S100A9, IL13, IL15, TLR6, CXCL11, C1QC, ADORA1, IL10, TLR9, CXCL10, CFP, NLRC4, APOA2, CD44, MS4A2, VNN1, CFI, ITCH, CFD, F12, PDPN, IL27, SCUBE1, RXRA, IL25, CCL4L2, SERPING1, CD40, CDO1, C1QA, C1QB, TNFAIP6, CCR7, CCR5, CCR4, CD40LG, CCR3, CCR2, PLA2G2E, PLA2G2D, NGF, TPST1, ITGAL, C3AR1, CCL3, CCL2, NFKBID, ADORA2A, CCL8, BDKRB1, ITGB2, BDKRB2, …	3636	325	13528	1.98049	2.50124e-20	1.25062e-20	9.2715e-21
	GOTERM_BP_FAT	GO:0006955~immune response	299	0.63934	9.38578e-22	MASP1, VTCN1, MASP2, C1QC, CFP, LILRA1, LILRA2, LILRA3, S1PR4, LILRA4, LILRA5, IFNG, LILRA6, PLA2G1B, VNN1, IGLL1, ERAP1, CLEC4C, CFI, CLEC4D, CFD, RAB27A, F12, GBP6, C5AR1, NCF1, NCF4, SERPING1, GEM, HLA-DQA1, PDCD1LG2, CLEC4M, C1QA, CCR9, LILRB1, CCR8, C1QB, LILRB2, CCR7, CCR6, LILRB5, CCR5, PPBP, CD40LG, CCR4, LILRB3, CCR2, VEGFA, LILRB4, IL1R2, IL1R1, ENPP2, ENPP3, ACP5, HFE, OAS1, FCGRT, OAS…	3636	690	13528	1.61225	4.83367e-18	1.61122e-18	1.79173e-18
	GOTERM_BP_FAT	GO:0009611~response to wounding	240	0.513182	1.73724e-20	A2M, ADORA3, MASP1, S100A8, MASP2, S100A9, STAT5B, SYT7, ADORA1, C1QC, CFP, CD44, SERPINE1, APOH, VNN1, CFI, CFD, RAB27A, F12, F10, PDPN, RXRA, MYH2, SERPING1, CD40, F7, PLAUR, C1QA, C1QB, CCR7, HNF4A, CCR5, CD40LG, CCR4, CCR3, CX3CR1, CCR2, PLA2G2E, PLA2G2D, TPST1, SERPINA10, NFKBID, ERBB3, PABPC4, BDKRB1, PXK, BDKRB2, IL17C, SLC11A1, IL17A, LAMB2, IL23A, IL17B, RAC1, IL17F, SPP1, PLAT, IL23R, M…	3636	530	13528	1.68479	8.94681e-17	2.2367e-17	3.31636e-17
	GOTERM_BP_FAT	GO:0042330~taxis	85	0.181752	4.36193e-12	EDN3, PDGFB, IL16, EDN2, S100A9, CXCR1, CXCR2, CXCR3, CXCL11, IL10, CXCL10, CCRL2, SAA2, CCL3L1, SAA1, IFNG, CCL3L3, PLA2G1B, FGF2, FOSL1, SPN, SYK, PLD1, C5AR1, CMKLR1, CCL4L2, IL6R, PLAUR, CCR9, CCR8, CCR7, CCR6, PPBP, CCR5, CCR4, CCR3, CX3CR1, CCR2, PTAFR, CCL1, C3AR1, CCL3, CCL2, CXCL5, ENPP2, CCR1, CXCL2, CXCL9, FPR1, CCL8, ITGB2, FPR3, PF4, FPR2, CX3CL1, CCL5, CCL28, CCL4, ITGAM, CCL7, CCL2…	3636	160	13528	1.97655	2.24641e-08	4.49281e-09	8.32688e-09
	GOTERM_BP_FAT	GO:0006935~chemotaxis	85	0.181752	4.36193e-12	EDN3, PDGFB, IL16, EDN2, S100A9, CXCR1, CXCR2, CXCR3, CXCL11, IL10, CXCL10, CCRL2, SAA2, CCL3L1, SAA1, IFNG, CCL3L3, PLA2G1B, FGF2, FOSL1, SPN, SYK, PLD1, C5AR1, CMKLR1, CCL4L2, IL6R, PLAUR, CCR9, CCR8, CCR7, CCR6, PPBP, CCR5, CCR4, CCR3, CX3CR1, CCR2, PTAFR, CCL1, C3AR1, CCL3, CCL2, CXCL5, ENPP2, CCR1, CXCL2, CXCL9, FPR1, CCL8, ITGB2, FPR3, PF4, FPR2, CX3CL1, CCL5, CCL28, CCL4, ITGAM, CCL7, CCL2…	3636	160	13528	1.97655	2.24641e-08	4.49281e-09	8.32688e-09
	GOTERM_BP_FAT	GO:0007626~locomotory behavior	121	0.258729	8.353e-10	SNCG, EDN3, IL16, PDGFB, EDN2, SLC6A3, S100A9, CXCL11, IL10, CXCL10, IFNG, PLA2G1B, QRFP, PITX3, SPN, GNG7, CDH23, SYK, PLD1, MYO6, C5AR1, CCL4L2, NTSR1, PLAUR, CCR9, CCR8, CCR7, CCR6, PPBP, CCR5, CCR4, CCR3, CX3CR1, CCR2, CSTB, ABAT, NGF, CCL1, C3AR1, CCL3, CCL2, ADORA2A, ENPP2, NTAN1, CCL8, ITGB2, CX3CL1, ASL, CCL5, CCL4, ITGAM, CCL7, RAC2, KAL1, RAC1, DMBX1, MAP2K1, GRIN1, CORO1A, ECSCR, ADRA1…	3636	274	13528	1.64303	4.30179e-06	7.16966e-07	1.59457e-06
	GOTERM_BP_FAT	GO:0008544~epidermis development	88	0.188167	2.03904e-09	LOR, PPARA, TRPV1, LCE3C, GLI2, GLI1, LCE2D, ALOX12B, KRTAP21-1, KRT85, KLK14, KRT83, EDARADD, LCE4A, FOXN1, KRT13, EDAR, WAS, EVPL, KRTAP5-9, KRT17, KRT16, KRT15, KRT14, SPRR3, SPRR4, LAMC2, CSTA, COL1A1, EDA, ADAMTS2, EMP1, ASPRV1, SMARCA4, LCE5A, SPRR2G, LCE1B, SPRR2F, LCE1A, SFN, KRT9, KRT25, COL17A1, KRT27, KRT5, PPL, POU2F3, SPRR2A, SPRR2B, OVOL1, KRT1, TGM3, KRT2, AHNAK2, CALML5, TGM5, IVL…	3636	184	13528	1.7794	1.0501e-05	1.50015e-06	3.89249e-06
	GOTERM_BP_FAT	GO:0007398~ectoderm development	91	0.194582	1.66396e-08	LOR, PPARA, TRPV1, LCE3C, ELF5, GLI2, GLI1, ALOX12B, LCE2D, KRTAP21-1, KRT85, KLK14, KRT83, EDARADD, LCE4A, FOXN1, KRT13, EDAR, WAS, EVPL, KRTAP5-9, KRT17, KRT16, KRT15, KRT14, SPRR3, SPRR4, LAMC2, CSTA, COL1A1, EDA, ADAMTS2, EMP1, ASPRV1, SMARCA4, KRT6A, KRT6B, LCE5A, SPRR2G, LCE1B, SPRR2F, LCE1A, SFN, KRT9, KRT25, COL17A1, KRT27, KRT5, PPL, POU2F3, SPRR2A, SPRR2B, OVOL1, KRT1, TGM3, KRT2, AHNAK…	3636	199	13528	1.70137	8.56904e-05	1.07117e-05	3.17647e-05
	GOTERM_BP_FAT	GO:0007588~excretion	37	0.0791156	1.92782e-08	CLDN16, AVPR2, SLC22A18, ADORA2A, TRPV1, TACR2, CLCNKA, CLCNKB, AQP4, AQP7, AQP6, ATP6V1B1, AQP1, ADORA1, AQP3, AQP2, SCTR, KCNJ1, DAB2, KIRREL, HMOX1, AGT, GUCA2B, SCNN1B, SCNN1A, KNG1, AVP, GRHPR, ABCG8, SLC26A3, ABCG5, NPHS1, NPPB, CHRNB2, ATP6V0A4, UNC13B, CLCN5	3636	58	13528	2.37347	9.92776e-05	1.10313e-05	3.68016e-05
	GOTERM_BP_FAT	GO:0006968~cellular defense response	38	0.0812539	2.97464e-08	PRF1, ADORA2A, CXCL9, UMOD, CXCR2, CCL5, TNFRSF4, SH2D1A, LGALS3BP, LBP, FOSL1, SPN, TYROBP, IL4, TCIRG1, ITK, C5AR1, PNLIPRP2, LY96, NCF1, GNLY, IL1RL2, CD160, CD300C, CD5L, NCR2, CCR9, LSP1, LILRB2, CCR6, CD19, CCR5, CCR3, CCR2, CX3CR1, MNDA, FAIM3, KIR3DL2	3636	61	13528	2.31773	0.000153182	1.53193e-05	5.67853e-05
	GOTERM_BP_FAT	GO:0031424~keratinization	30	0.0641478	3.13402e-08	LOR, LCE5A, LCE3C, SPRR2G, LCE1B, SPRR2F, LCE1A, SPRR2A, PPL, SPRR2B, TGM3, KRT2, LCE2D, AHNAK2, IVL, LCE4A, PPHLN1, LCE6A, LCE2C, LCE2B, LCE2A, EVPL, LCE1E, SPRR1A, LCE1F, LCE1C, CNFN, LCE1D, SPRR3, SPRR4	3636	43	13528	2.59575	0.000161389	1.46728e-05	5.98277e-05
	GOTERM_BP_FAT	GO:0007602~phototransduction	25	0.0534565	5.10234e-08	RP1, OPN1LW, CABP4, RCVRN, CNGB1, OPN1SW, NR2E3, ABCA4, PDE6B, PDE6C, PLEKHB1, OPN1MW2, RGR, GNAT1, GUCA1A, OPN1MW, SAG, GNAT2, OPN5, TULP1, GNGT1, GNGT2, ARRB1, RHO, GRK1, OPN4	3636	33	13528	2.81862	0.000262736	2.18973e-05	9.74025e-05
	GOTERM_BP_FAT	GO:0009913~epidermal cell differentiation	42	0.0898069	6.77702e-08	LOR, LCE5A, LCE3C, SPRR2G, LCE1B, SPRR2F, LCE1A, SFN, GLI2, GLI1, SPRR2A, PPL, POU2F3, SPRR2B, TGM3, AHNAK2, KRT2, LCE2D, IVL, ERCC2, TXNIP, LCE4A, MAP2K1, PPHLN1, LCE6A, FOXN1, ANXA1, LCE2C, LCE2B, LCE2A, LAMA3, EVPL, LCE1E, SPRR1A, LCE1F, LCE1C, LCE1D, CNFN, SPRR3, SPRR4, CSTA, SMARCA4	3636	72	13528	2.17033	0.000348956	2.68471e-05	0.000129372
	GOTERM_BP_FAT	GO:0030216~keratinocyte differentiation	39	0.0833921	1.37078e-07	LOR, LCE5A, LCE3C, SPRR2G, LCE1B, SPRR2F, LCE1A, SFN, SPRR2A, POU2F3, PPL, SPRR2B, TGM3, AHNAK2, KRT2, LCE2D, IVL, TXNIP, LCE4A, MAP2K1, PPHLN1, LCE6A, FOXN1, ANXA1, LCE2C, LCE2B, LCE2A, LAMA3, EVPL, LCE1E, SPRR1A, LCE1F, LCE1C, LCE1D, CNFN, SPRR3, SPRR4, CSTA, SMARCA4	3636	66	13528	2.19852	0.000705705	5.0424e-05	0.00026168
	GOTERM_BP_FAT	GO:0042742~defense response to bacterium	57	0.121881	1.42989e-07	IL27RA, DEFB106A, DEFB106B, TLR6, HTN3, IL10, TLR9, CFP, NLRC4, HTN1, NOD1, CST11, PGLYRP4, HAMP, PGLYRP2, RNASE7, PGLYRP3, IFNG, NOS2, LBP, SPN, SPACA3, PLD1, CAMP, GNLY, PRG2, DEFB105B, LYZ, DEFB105A, IL6R, WFDC12, BPI, PPBP, DEFA5, DEFA3, PLA2G2A, CTSG, LALBA, DEFB121, DCD, DEFB104B, DEFB123, DEFB104A, DEFB110, AZU1, SLC11A1, DEFB112, DEFB118, BCL3, DEFB119, DEFB107B, DEFB131, LOC100129216, DE…	3636	112	13528	1.89351	0.000736124	4.90918e-05	0.000272964
	GOTERM_BP_FAT	GO:0002684~positive regulation of immune system process	101	0.215964	2.5118e-07	EDN3, MASP1, MASP2, STAT5A, EDN2, IL18, STAT5B, IL13, TNFSF14, ITPKB, TNFSF13, IL15, TLR6, C1QC, AQP3, SART1, CFP, IFNG, PLA2G1B, VNN1, MS4A2, ITCH, CFI, CFD, SPN, SYK, CD3E, SERPING1, F7, CD40, PDCD1LG2, C1QA, C1QB, SIRPG, VEGFA, C3AR1, TRAF2, FCER2, BDKRB1, CD74, IRAK3, SLC11A1, ZAP70, TGFBR2, CD276, CORO1A, CDKN1A, CHRNB2, CD79A, CLEC7A, SASH3, IL27RA, TBX21, CRP, SH2D1A, IL4R, TICAM1, NOS2, L…	3636	238	13528	1.5789	0.00129274	8.08454e-05	0.000479497
	GOTERM_BP_FAT	GO:0002526~acute inflammatory response	50	0.106913	8.47268e-07	A2M, MASP1, TRPV1, MASP2, CRP, STAT5B, C1QC, CFP, APOA2, SAA2, SAA1, SERPINA3, VNN1, SERPINA1, LBP, CFI, CFD, F12, APCS, SAA4, SERPING1, IL6R, SIGIRR, C8G, C1QA, C8A, C8B, C1QB, C7, MBL2, TF, C9, C3, C1R, FCN3, KRT1, CR2, EPHX2, C4BPB, C4BPA, IDO1, STAT3, EPHA3, APOL2, ORM1, TFRC, P2RX1, NUPR1, C1RL, ORM2	3636	98	13528	1.89825	0.00435392	0.000256639	0.0016174
	GOTERM_BP_FAT	GO:0009583~detection of light stimulus	26	0.0555948	1.21366e-06	RP1, OPN1LW, RCVRN, CABP4, CNGB1, NR2E3, OPN1SW, ABCA4, PDE6B, PDE6C, PLEKHB1, OPN1MW2, RGR, GNAT1, GUCA1A, OPN1MW, SAG, GNAT2, OPN5, GNGT1, TULP1, GNGT2, ARRB1, GRM6, OPN4, RHO, GRK1	3636	39	13528	2.48038	0.00623088	0.000347183	0.00231683
	GOTERM_BP_FAT	GO:0022610~biological adhesion	245	0.523874	1.23593e-06	CADM4, LYPD3, RADIL, HMCN2, CD44, VNN1, IZUMO1, ADAM8, SYK, CDH23, TYRO3, PDPN, CDHR1, CDHR2, CDHR3, PTPRS, PTPRT, PTPRU, SSPN, SSPO, CLEC4M, JUP, CCR8, RND3, SIRPG, HES5, HAS1, LAMC3, CD40LG, CD34, CCR3, CD33, CX3CR1, NPTN, ROR2, LAMC2, TGFB1I1, ITGA2B, EMCN, ITGA11, CD72, OTOR, PXN, LAMB4, PVRL4, LGALS3BP, LAMB2, KAL1, RAC1, BAI1, SPP1, TECTA, RPSA, LGALS4, LGALS7, PPFIBP1, CELSR2, EMILIN2, COL…	3636	701	13528	1.30034	0.00634482	0.000334946	0.00235934
	GOTERM_BP_FAT	GO:0045087~innate immune response	64	0.136849	1.52043e-06	MASP1, MASP2, TLR1, APOBEC3G, TLR6, APOBEC3F, C1QC, PRDX1, TLR9, APOA4, CFP, TMEM173, PGLYRP4, PGLYRP2, RNASE7, PGLYRP3, VNN1, NOS2, CFI, LBP, CFD, RAB27A, F12, SP100, NCF1, IL27, IRGM, CNPY3, SERPING1, SIGIRR, C8G, C1QA, C8A, C1QB, C8B, MBL2, C7, IL1R1, C9, C3, NLRX1, CALCOCO2, C1R, PYDC1, SLC11A1, IL23A, FCN3, DEFB118, KRT1, DHX58, TLR10, CR2, IL23R, IL1RL2, SAMHD1, C4BPB, C4BPA, CD180, CORO1A,…	3636	138	13528	1.72548	0.00779966	0.000391435	0.00290244
	GOTERM_BP_FAT	GO:0007155~cell adhesion	244	0.521735	1.65269e-06	CADM4, LYPD3, RADIL, HMCN2, CD44, VNN1, IZUMO1, ADAM8, SYK, CDH23, TYRO3, PDPN, CDHR1, CDHR2, CDHR3, PTPRS, PTPRT, PTPRU, SSPN, SSPO, CLEC4M, JUP, CCR8, RND3, SIRPG, HES5, HAS1, LAMC3, CD40LG, CD34, CCR3, CD33, CX3CR1, NPTN, ROR2, LAMC2, TGFB1I1, ITGA2B, EMCN, ITGA11, CD72, OTOR, PXN, LAMB4, PVRL4, LGALS3BP, LAMB2, KAL1, RAC1, BAI1, SPP1, TECTA, RPSA, LGALS4, LGALS7, PPFIBP1, CELSR2, EMILIN2, COL…	3636	700	13528	1.29689	0.00847524	0.000405221	0.00315491
	GOTERM_BP_FAT	GO:0007610~behavior	171	0.365642	3.7101e-06	SNCG, EDN3, ADCY1, PDGFB, IL16, SLC6A3, IL18, EDN2, CRHBP, S100A9, OBP2B, CXCL11, IL10, CXCL10, GALR3, IFNG, CHRNA5, PLA2G1B, PITX3, QRFP, SPN, GNG7, CDH23, SYK, PLD1, C5AR1, MYO6, CCL4L2, NTSR1, PLAUR, CCR9, CCR8, CCR7, CCR6, AAAS, PPBP, CCR5, CCR4, CCR3, CCR2, CX3CR1, CSTB, ABAT, GLP1R, NGF, CCL1, C3AR1, CCL3, CCL2, ADORA2A, ENPP2, NTAN1, CCL8, ITGB2, CX3CL1, CCL5, ASL, CCL4, ITGAM, CCL7, TAL2,…	3636	469	13528	1.35654	0.0189257	0.000868124	0.00708226
	GOTERM_BP_FAT	GO:0050867~positive regulation of cell activation	53	0.113328	4.81618e-06	STAT5A, TBX21, IL18, STAT5B, IL13, TNFSF14, ITPKB, TNFSF13, IL15, SART1, IL4R, TICAM1, IFNG, VNN1, MS4A2, LBP, SPN, SYK, SPACA3, PDPN, CD3E, CD40, PDCD1LG2, CARD11, CD86, SIRPG, CD80, TNFSF13B, LCK, TNFSF12-TNFSF13, TRAF2, IL7R, TNFRSF4, CD74, CD2, ZAP70, AP3D1, IL2RG, CD4, INPP5D, CD5, CD27, CD28, IL4, GIMAP5, IL5, PLEK, TGFBR2, CD276, GIMAP1, CORO1A, CDKN1A, CHRNB2, SASH3	3636	111	13528	1.77649	0.0244983	0.00107783	0.00919359
	GOTERM_BP_FAT	GO:0051249~regulation of lymphocyte activation	66	0.141125	5.32639e-06	IL27RA, STAT5A, TBX21, IL18, STAT5B, IL13, TNFSF14, ITPKB, TNFSF13, IL15, SCGB1A1, IL10, SART1, IL4R, IFNG, TICAM1, VNN1, ITCH, SPN, SYK, SIT1, CD3E, FOXJ1, IL27, SLA2, TNFRSF14, CD40, PDCD1LG2, CARD11, SIRPG, CD86, IL20RB, CD80, TNFSF13B, LAX1, LCK, TNFSF12-TNFSF13, TRAF2, HMGB3, ADORA2A, IL7R, TNFRSF4, CD74, ZC3H8, ZAP70, CD2, AP3D1, IL2RG, CD4, INPP5D, CD5, CD27, CD28, IL4, GIMAP5, IL5, TNFRSF…	3636	148	13528	1.65917	0.0270581	0.0011423	0.0101675
	GOTERM_BP_FAT	GO:0002696~positive regulation of leukocyte activation	51	0.109051	5.7148e-06	STAT5A, TBX21, IL18, STAT5B, IL13, TNFSF14, ITPKB, TNFSF13, IL15, SART1, IL4R, TICAM1, IFNG, VNN1, MS4A2, LBP, SPN, SYK, SPACA3, CD3E, CD40, PDCD1LG2, CARD11, CD86, SIRPG, CD80, TNFSF13B, LCK, TNFSF12-TNFSF13, TRAF2, IL7R, TNFRSF4, CD74, CD2, ZAP70, AP3D1, IL2RG, CD4, INPP5D, CD5, CD27, CD28, IL4, IL5, GIMAP5, TGFBR2, CD276, GIMAP1, CORO1A, CDKN1A, CHRNB2, SASH3	3636	106	13528	1.79009	0.0290024	0.00117656	0.0109089
	GOTERM_BP_FAT	GO:0002694~regulation of leukocyte activation	72	0.153955	6.30409e-06	IL27RA, STAT5A, TBX21, IL18, STAT5B, IL13, TNFSF14, TNFSF13, ITPKB, IL15, SCGB1A1, IL10, SART1, IL4R, HMOX1, IFNG, TICAM1, MS4A2, VNN1, LBP, ITCH, SPN, SYK, SPACA3, SIT1, CD3E, FOXJ1, IL27, SLA2, STXBP2, TNFRSF14, CD40, PDCD1LG2, CARD11, BPI, SIRPG, CD86, IL20RB, CD80, TNFSF13B, LAX1, LCK, TNFSF12-TNFSF13, TRAF2, HMGB3, ADORA2A, IL7R, TNFRSF4, CD74, ZC3H8, ZAP70, CD2, AP3D1, IL2RG, CD4, INPP5D, C…	3636	166	13528	1.61374	0.0319448	0.00124792	0.0120337
	GOTERM_BP_FAT	GO:0050865~regulation of cell activation	75	0.160369	6.66766e-06	IL27RA, PDGFB, STAT5A, TBX21, IL18, STAT5B, IL13, TNFSF14, TNFSF13, ITPKB, IL15, SCGB1A1, IL10, SART1, IL4R, HMOX1, IFNG, TICAM1, MS4A2, VNN1, LBP, ITCH, SPN, SYK, SPACA3, SIT1, CD3E, FOXJ1, PDPN, IL27, SLA2, STXBP2, TNFRSF14, CD40, PDCD1LG2, CARD11, BPI, SIRPG, CD86, IL20RB, CD80, TNFSF13B, LAX1, LCK, TNFSF12-TNFSF13, TRAF2, HMGB3, ADORA2A, IL7R, TNFRSF4, CD74, ZC3H8, ZAP70, CD2, AP3D1, IL2RG, C…	3636	175	13528	1.59453	0.0337557	0.00127099	0.0127277
	GOTERM_BP_FAT	GO:0007186~G-protein coupled receptor protein signaling pathway	366	0.782603	7.32314e-06	GPR128, ADCY4, CGA, CGB, ADCY1, ADORA3, GPR125, GPR124, GPR123, EDN2, OR1E2, OR8S1, OR6S1, ADORA1, OR4D2, OR4S2, S1PR4, S1PR5, OR51L1, OR7C2, OR8A1, HTR1D, QRFP, HTR1F, GNG7, OR5R1, C5AR1, GPR139, CD3E, GPR132, OR4D9, PDYN, OR4D6, SAG, SSTR4, CCR9, CCR8, CRHR2, CCR7, CCR6, SSTR3, LPAR5, CCR5, PPBP, GPBAR1, CCR4, CCR3, MC2R, CX3CR1, HTR6, CCR2, OR13F1, OR10K1, ENPP2, AKAP12, BDKRB1, ADRBK1, GAST, …	3636	1123	13528	1.21258	0.037012	0.00134603	0.0139788
	GOTERM_BP_FAT	GO:0051251~positive regulation of lymphocyte activation	47	0.100498	1.11878e-05	TRAF2, STAT5A, IL18, TBX21, STAT5B, IL13, TNFSF14, ITPKB, TNFSF13, IL15, IL7R, TNFRSF4, SART1, CD74, IL4R, IFNG, TICAM1, ZAP70, AP3D1, VNN1, CD4, IL2RG, INPP5D, CD5, CD27, SPN, CD28, SYK, IL4, GIMAP5, IL5, CD3E, TGFBR2, CD276, CD40, PDCD1LG2, GIMAP1, CARD11, CORO1A, SIRPG, CD86, CDKN1A, TNFSF13B, CD80, LCK, CHRNB2, TNFSF12-TNFSF13, SASH3	3636	97	13528	1.80275	0.0559889	0.00198483	0.0213551
	GOTERM_BP_FAT	GO:0009617~response to bacterium	80	0.171061	1.40731e-05	DEFB106A, IL27RA, STAT5B, FASLG, PRDX3, DEFB106B, TLR6, HTN3, IL10, TLR9, CFP, NLRC4, HTN1, CST11, NOD1, PGLYRP4, HAMP, PGLYRP2, RNASE7, IFNG, PGLYRP3, TICAM1, ERAP1, SERPINA1, NOS2, LBP, SPN, PLD1, SPACA3, ATP4B, LY96, CAMP, GNLY, PRG2, LYZ, DEFB105B, DEFB105A, IL6R, WFDC12, BPI, PPBP, CCR4, DEFA5, PLA2G2A, DEFA3, CTSG, PTAFR, NGF, LALBA, TG, DEFB121, DCD, CCL2, DEFB104B, DEFB123, DEFB104A, BDKR…	3636	193	13528	1.54221	0.0699127	0.00241298	0.0268618
	GOTERM_BP_FAT	GO:0006959~humoral immune response	40	0.0855304	1.59428e-05	MBL2, C7, C9, CCL2, MASP1, C3, MASP2, LY86, TFE3, CRP, C1R, C1QC, PDCD1, CFP, SH2D1A, FCN3, POU2F2, KRT1, BCL3, MS4A2, CFI, CFD, CD28, POU2AF1, CR2, BST2, FOXJ1, SERPING1, C4BPB, C4BPA, C8G, C1QA, C8A, C1QB, C8B, CCR6, C1RL, AIRE, TREM1, TREM2	3636	79	13528	1.88383	0.0788258	0.00264508	0.0304301
	GOTERM_BP_FAT	GO:0046903~secretion	114	0.243762	2.3612e-05	SEPT5, EDN3, CGA, SLC22A18, AQP4, AQP7, AQP6, TPD52, VPS33B, AQP1, ADORA1, AGXT, AQP3, GHRHR, CXCL10, SCTR, AQP2, NLRC4, DAB2, ANK1, PLA2G1B, MS4A2, GUCA2B, SCAMP5, SYK, RAB27A, MYO6, DOC2A, CD40LG, BACE2, SYCN, PI4K2A, DOC2B, UNC13B, GLP1R, UNC13A, ACR, PPY, CCL3, ADORA2A, CCL8, GIPC1, BDKRB2, TRIM72, ATP6V1B1, CCL5, LLGL1, RIMS3, KCNJ1, LIN7B, MYO1F, SNAPIN, FURIN, ABCG8, ABCG5, P2RX1, SYTL4, C…	3636	300	13528	1.41382	0.1145	0.00379289	0.0450652
	GOTERM_BP_FAT	GO:0007166~cell surface receptor linked signal transduction	573	1.22522	2.56878e-05	LTBP3, GRIN3B, OR8S1, OR6S1, OR4S2, OR51L1, ADAM8, HTR1D, QRFP, ROS1, HTR1F, GNG7, SYK, PTPRJ, OR5R1, PTPRT, GEM, PTPRU, MARK4, SSTR4, SSTR3, MC2R, ROR1, NLE1, ROR2, OR10K1, IL1R1, ERBB3, GAST, ADAP1, ADCYAP1, IL17C, ADRB3, HCRTR1, OPN1MW2, ZAP70, GUCY2F, TGFBR2, COL16A1, GUCY2D, GNGT1, GH1, GNGT2, GPR84, TRPV1, CLNK, GPR88, OR7E24, OR2V1, SIRPB1, OR2V2, KISS1R, NMUR1, NMUR2, TICAM1, TRPV4, FGF1,…	3636	1856	13528	1.14865	0.123916	0.00400087	0.049026
	GOTERM_BP_FAT	GO:0030855~epithelial cell differentiation	60	0.128296	2.89939e-05	LOR, E2F4, LCE3C, BARX1, GSTM3, LCE2D, LCE4A, SCUBE1, FOXN1, EVPL, RHCG, VEGFA, KRT14, SPRR3, SPRR4, TGFB1I1, CSTA, EMP1, SMARCA4, SHROOM3, LCE5A, TFCP2L1, SPRR2G, EHF, SPRR2F, LCE1B, SFN, LCE1A, KRT5, PPL, AGT, SPRR2A, UPK1A, POU2F3, SPRR2B, MSI1, TGM3, AHNAK2, KRT2, KRT3, KRT4, IVL, UPK2, TXNIP, MAP2K1, PPHLN1, LCE6A, ANXA1, LCE2C, LCE2B, LCE2A, UPK3A, LAMA3, LCE1E, LCE1F, SPRR1A, LCE1C, LCE1D,…	3636	137	13528	1.62945	0.138707	0.00438216	0.0553343
	GOTERM_BP_FAT	GO:0048878~chemical homeostasis	179	0.382749	3.71662e-05	SLC9A8, GNA15, SLC9A6, ATOX1, EDN2, SLC9A2, SLC7A8, ADORA1, GHRHR, APOA4, BAK1, CUL5, APOA2, MALL, APOA1, SLC2A4, S1PR4, APOA5, SERPINE1, RGN, LGI4, SLC4A1, CHRNA6, CHRNA1, IDUA, C5AR1, SLC34A1, MLXIPL, NTSR2, SLC34A3, SLC34A2, CCR9, CCR8, CCR7, PLCE1, CCR6, CCR5, RHCG, HNF4A, CCR4, CCR3, CCR2, VEGFA, RYR1, GLP1R, CCL1, FXYD1, KCNMB3, CAV3, C3AR1, CCL3, CCL2, ADORA2A, HFE, BDKRB1, ABCA2, PPT1, KC…	3636	512	13528	1.30075	0.174206	0.00545392	0.0709257
	GOTERM_BP_FAT	GO:0050801~ion homeostasis	147	0.314324	4.29785e-05	SLC9A8, GNA15, SLC9A6, ATOX1, EDN2, SLC9A2, SLC7A8, ADORA1, BAK1, CUL5, S1PR4, RGN, LGI4, SLC4A1, CHRNA6, CHRNA1, C5AR1, SLC34A1, NTSR2, SLC34A3, SLC34A2, CCR9, CCR8, CCR7, PLCE1, CCR6, CCR5, RHCG, CCR4, CCR3, CCR2, RYR1, GLP1R, CCL1, FXYD1, KCNMB3, CAV3, C3AR1, CCL3, CCL2, ADORA2A, HFE, PPT1, BDKRB1, BDKRB2, KCNA5, CALR, CCL5, ATP12A, ATP6V1B1, CCL7, SLC11A1, VDR, P2RY4, P2RY2, HCN2, HERPUD1, SM…	3636	409	13528	1.33722	0.198559	0.00612959	0.0820132
	GOTERM_BP_FAT	GO:0002455~humoral immune response mediated by circulating immunoglobulin	20	0.0427652	5.89061e-05	C7, MBL2, C9, CR2, C3, MASP2, CRP, C4BPB, SERPING1, C1R, C4BPA, C1QC, C8G, C8A, C1QA, C8B, C1QB, C1RL, BCL3, CFI	3636	31	13528	2.40037	0.261678	0.00816581	0.112391
	GOTERM_BP_FAT	GO:0006820~anion transport	61	0.130434	6.27151e-05	SLC22A12, ANO1, SLC22A11, AQP6, SLC26A1, SLC26A2, MARCO, NMUR1, SLC1A6, SLC4A1, SLC4A4, OCA2, GABRG2, SLC12A7, GABRG3, SLC25A4, SLC22A7, SLC34A1, SLC34A3, SLC34A2, SLC26A3, CLIC3, CLIC4, CLIC6, SLC26A9, PCYOX1, CLN8, CLCN1, FXYD1, MBL2, FXYD3, ENPP3, CLCNKA, CLCNKB, BEST3, COL9A1, SLC11A1, P2RY6, BEST1, SLCO1A2, P2RY4, C1QTNF3, FCN1, SLC4A9, ARL6IP5, GABRE, GLRB, SLC12A1, SLC12A3, GABRA6, AMACR, …	3636	143	13528	1.5871	0.276021	0.00846379	0.119654
	GOTERM_BP_FAT	GO:0006958~complement activation, classical pathway	19	0.0406269	7.29163e-05	C7, MBL2, C9, CR2, C3, MASP2, CRP, C4BPB, SERPING1, C1R, C4BPA, C1QC, C8G, C8A, C1QA, C8B, C1QB, C1RL, CFI	3636	29	13528	2.43762	0.313077	0.00958283	0.139104
	GOTERM_BP_FAT	GO:0055065~metal ion homeostasis	81	0.173199	9.04514e-05	CCKAR, GNA15, EDN2, CYP11B2, HEXB, SLC7A8, CXCR3, BAK1, CUL5, SAA2, SAA1, NMUR2, S1PR4, RGN, TRPV4, SV2A, MT4, MT3, KNG1, CLN3, AVP, C5AR1, TRPM8, PRKCB, CCR9, CCR8, CCR7, PLCE1, CCR6, CCR5, CCR4, GHRH, CCR3, LCK, GIPR, CCR2, RYR1, GLP1R, GPR12, CLDN16, CCL1, FXYD1, CAV3, C3AR1, C7, HCRT, CCL3, CCL2, CCR1, GPR6, BDKRB1, KCNA5, BDKRB2, CALR, ATP12A, CCL5, CCL28, CCL7, VDR, SLC11A1, ANXA7, CCL23, H…	3636	205	13528	1.47008	0.372396	0.0115786	0.172529
	GOTERM_BP_FAT	GO:0015698~inorganic anion transport	43	0.0919452	0.000109259	CLCN1, FXYD1, MBL2, FXYD3, ENPP3, ANO1, CLCNKA, CLCNKB, AQP6, SLC26A1, SLC26A2, MARCO, BEST3, SLC11A1, COL9A1, P2RY6, BEST1, P2RY4, C1QTNF3, NMUR1, FCN1, GABRE, GABRG2, SLC12A7, GLRB, GABRG3, SLC12A1, SLC12A3, GABRA6, AMACR, SLC34A1, RACGAP1, SLC34A3, SLC34A2, SLC26A3, APOL1, CLIC3, CLIC4, SLC17A1, CLIC6, SLC26A9, PCYOX1, CLCN4, CLCN5	3636	93	13528	1.72026	0.430339	0.013631	0.208367
	GOTERM_BP_FAT	GO:0006956~complement activation	24	0.0513182	0.000118481	C7, MBL2, C9, CR2, MASP1, C3, MASP2, CRP, C4BPB, SERPING1, C1R, C4BPA, C1QC, C8G, C8A, CFP, C1QA, C8B, C1QB, FCN3, KRT1, C1RL, CFI, CFD	3636	42	13528	2.12604	0.456765	0.0144239	0.225936
	GOTERM_BP_FAT	GO:0006811~ion transport	252	0.538841	0.000139507	CALHM1, SLC9A8, SLC9A6, ATP1B2, SLC9A2, ATP1B4, GRIN3B, AQP6, AQP1, ATP2B3, CHRNA9, KCNK6, CHRNA5, CHRNA6, CHRNA1, CHRNA2, SLC12A7, CLCA1, SCN2B, RHCG, RYR1, CLCN1, KCNMB3, ENPP3, CACNB2, HFE, ATP12A, KCNMB1, KCNJ1, ATP6V0C, SLC11A1, SLC31A2, MLC1, KCNK1, ATP13A2, KCNK3, ATP13A5, ATP13A4, KCNJ5, KCNJ4, KCNJ6, APOL1, KCNJ9, ATP2A3, CHRNB3, CHRNB2, PDZK1, CLCN4, CLCN5, STEAP3, KCNJ16, KCNJ18, KCNK1…	3636	768	13528	1.22081	0.512523	0.0165707	0.26598
	GOTERM_BP_FAT	GO:0050863~regulation of T cell activation	51	0.109051	0.000143963	IL18, STAT5A, STAT5B, TNFSF14, ITPKB, IL15, SCGB1A1, SART1, IL10, IL4R, IFNG, VNN1, ITCH, SPN, SYK, SIT1, FOXJ1, CD3E, IL27, TNFRSF14, PDCD1LG2, CARD11, CD86, SIRPG, IL20RB, CD80, TNFSF13B, LAX1, LCK, TRAF2, ADORA2A, IL7R, CD74, ZC3H8, CD2, ZAP70, AP3D1, CD4, IL2RG, CD5, CD28, IL4, GIMAP5, TGFBR2, CD276, IDO1, GIMAP1, CORO1A, CD274, GLMN, SASH3	3636	117	13528	1.62179	0.523584	0.0167102	0.274465
	GOTERM_BP_FAT	GO:0008217~regulation of blood pressure	45	0.0962217	0.000159035	PPARA, EDN3, CYP11B1, ATP6AP2, CYP11B2, EDN2, PTGS1, BDKRB1, BDKRB2, POMC, TAC4, ADORA1, GCGR, AQP2, ADRB3, ACTG2, HRH3, HMOX1, AGT, REN, GUCY1A3, ERAP1, NOS2, QRFP, GUCA2B, AVP, ACTC1, ACTA2, NOX1, EPHX2, BRS3, MYH6, ATP1A2, NPY1R, ADIPOQ, P2RX4, ADRB1, P2RX1, ADRA1B, ABAT, NPPB, UTS2R, GNB3, ENG, NPPA	3636	100	13528	1.67426	0.559169	0.0180374	0.303158
	GOTERM_BP_FAT	GO:0006875~cellular metal ion homeostasis	77	0.164646	0.000169841	CCKAR, GNA15, EDN2, HEXB, CXCR3, BAK1, CUL5, SAA2, SAA1, NMUR2, S1PR4, RGN, TRPV4, SV2A, MT4, MT3, KNG1, CLN3, AVP, C5AR1, TRPM8, PRKCB, CCR9, CCR8, CCR7, PLCE1, CCR6, CCR5, CCR4, GHRH, CCR3, LCK, GIPR, CCR2, RYR1, GLP1R, GPR12, CLDN16, CCL1, FXYD1, CAV3, C3AR1, C7, HCRT, CCL3, CCL2, CCR1, GPR6, BDKRB1, KCNA5, BDKRB2, CALR, CCL5, CCL28, CCL7, ANXA7, SLC11A1, VDR, CCL23, HRH3, P2RY4, AGT, TGM2, HE…	3636	196	13528	1.46165	0.583036	0.0188367	0.323725
	GOTERM_BP_FAT	GO:0006873~cellular ion homeostasis	133	0.284389	0.000173892	GNA15, ATOX1, EDN2, ADORA1, BAK1, CUL5, S1PR4, RGN, LGI4, SLC4A1, CHRNA6, CHRNA1, C5AR1, NTSR2, SLC34A3, SLC34A2, CCR9, CCR8, CCR7, PLCE1, CCR6, CCR5, RHCG, CCR4, CCR3, CCR2, RYR1, GLP1R, CCL1, FXYD1, KCNMB3, CAV3, C3AR1, CCL3, CCL2, ADORA2A, HFE, PPT1, BDKRB1, BDKRB2, KCNA5, CALR, CCL5, CCL7, SLC11A1, VDR, P2RY4, P2RY2, HCN2, HERPUD1, SMAD7, GRIN1, EPHX2, P2RX4, P2RX1, CHRNB2, UTS2R, XCL1, SCARA…	3636	374	13528	1.32309	0.591646	0.0188754	0.331435
	GOTERM_BP_FAT	GO:0051606~detection of stimulus	51	0.109051	0.00018538	RP1, MRPS35, TRPV1, TGFB3, RCVRN, TAS1R3, NR2E3, CNGB1, TAS1R2, NLRC4, PLEKHB1, NOD1, CHRNA9, PGLYRP4, PGLYRP2, PGLYRP3, LBP, RGR, LY96, NLRP3, SAG, TAS2R14, PPEF2, ARRB1, GRM6, RTP3, KCNMB3, OPN1LW, CABP4, OPN1SW, ABCA4, PDE6B, PDE6C, OPN1MW2, SCARB1, GNAT1, GUCA1A, MRPS26, NOX3, OPN1MW, GNAT2, OPN5, TULP1, GNGT1, GNGT2, GCK, CLEC7A, PARP1, ENG, GRK1, RHO, OPN4	3636	118	13528	1.60804	0.615109	0.019695	0.353294
	GOTERM_BP_FAT	GO:0002541~activation of plasma proteins involved in acute inflammatory response	24	0.0513182	0.000190308	C7, MBL2, C9, CR2, MASP1, C3, MASP2, CRP, C4BPB, SERPING1, C1R, C4BPA, C1QC, C8G, C8A, CFP, C1QA, C8B, C1QB, FCN3, KRT1, C1RL, CFI, CFD	3636	43	13528	2.0766	0.624757	0.0198049	0.36267
	GOTERM_BP_FAT	GO:0050871~positive regulation of B cell activation	20	0.0427652	0.000191605	IL4, IL5, STAT5A, TBX21, STAT5B, IL13, TNFSF13, CD40, TNFRSF4, CARD11, CDKN1A, TNFSF13B, TICAM1, IFNG, CHRNB2, IL2RG, TNFSF12-TNFSF13, INPP5D, SASH3, CD27, SYK	3636	33	13528	2.25489	0.627254	0.0195437	0.365136
	GOTERM_BP_FAT	GO:0033559~unsaturated fatty acid metabolic process	27	0.057733	0.000208339	EDN2, PTGS1, CD74, PTGIS, PTGES, ALOX5AP, PLA2G1B, ALOX12B, HPGDS, SYK, PTGR1, TBXAS1, PRG3, PDPN, FADS3, EPHX2, FADS2, C9ORF3, CYP4F8, GGT5, PTGDS, ALOX15B, CYP4F3, LTA4H, CYP4F2, PLA2G4C, PLA2G5, ALOX12	3636	51	13528	1.96971	0.658039	0.0208206	0.396967
	GOTERM_BP_FAT	GO:0042060~wound healing	75	0.160369	0.000211595	F2RL3, PPARA, PDGFB, HPS6, TGFB3, SYT7, MMRN1, IL11, GP5, DYSF, SAA2, CD44, SAA1, PAX7, HMOX1, SERPINE1, APOA5, PROZ, APOH, SERPINA1, FGF2, RAB27A, KNG1, F12, F10, SCUBE1, FUT10, MYH2, SERPING1, F7, CD40, WAS, PLAUR, PROC, HNF4A, CD40LG, SERPINB2, SPRR3, TM4SF4, SERPINA10, C9, ADORA2A, ERBB3, PABPC4, NINJ2, NINJ1, PF4, LMAN1, TRIM72, CD9, SLC11A1, FGG, FGA, FGB, POU2F3, SERPINC1, SCARB1, SCNN1B, …	3636	191	13528	1.46096	0.663726	0.0207402	0.403158
	GOTERM_BP_FAT	GO:0032944~regulation of mononuclear cell proliferation	39	0.0833921	0.000218272	STAT5A, IL18, CSF1, STAT5B, IL13, IL15, TNFRSF4, SCGB1A1, IL10, IFNG, TICAM1, ZAP70, INPP5D, ITCH, CD5, SPN, CD28, SYK, IL4, IL5, FOXJ1, CD3E, IL27, TNFRSF13B, CD276, TNFRSF14, IDO1, CD40, PDCD1LG2, CARD11, CORO1A, CDKN1A, TNFSF13B, IL20RB, CD80, CD274, GLMN, CHRNB2, SASH3	3636	84	13528	1.72741	0.675095	0.0209884	0.415855
	GOTERM_BP_FAT	GO:0070663~regulation of leukocyte proliferation	39	0.0833921	0.000218272	STAT5A, IL18, CSF1, STAT5B, IL13, IL15, TNFRSF4, SCGB1A1, IL10, IFNG, TICAM1, ZAP70, INPP5D, ITCH, CD5, SPN, CD28, SYK, IL4, IL5, FOXJ1, CD3E, IL27, TNFRSF13B, CD276, TNFRSF14, IDO1, CD40, PDCD1LG2, CARD11, CORO1A, CDKN1A, TNFSF13B, IL20RB, CD80, CD274, GLMN, CHRNB2, SASH3	3636	84	13528	1.72741	0.675095	0.0209884	0.415855
	GOTERM_BP_FAT	GO:0055080~cation homeostasis	105	0.224517	0.000237342	SLC9A8, GNA15, SLC9A6, ATOX1, EDN2, SLC9A2, SLC7A8, BAK1, CUL5, S1PR4, RGN, C5AR1, CCR9, CCR8, PLCE1, CCR7, CCR6, CCR5, RHCG, CCR4, CCR3, CCR2, RYR1, GLP1R, CAV3, FXYD1, CCL1, C3AR1, CCL3, CCL2, HFE, PPT1, BDKRB1, BDKRB2, KCNA5, ATP12A, ATP6V1B1, CCL5, CALR, CCL7, VDR, SLC11A1, P2RY4, HERPUD1, GRIN1, EPHX2, UPK3A, UTS2R, XCL1, SCARA5, CCKAR, ATP6V0E1, CYP11B2, HEXB, CXCR3, FXN, SAA2, SAA1, HAMP, …	3636	286	13528	1.36594	0.705494	0.0223837	0.452109
	GOTERM_BP_FAT	GO:0055082~cellular chemical homeostasis	134	0.286527	0.000248557	GNA15, ATOX1, EDN2, ADORA1, BAK1, CUL5, S1PR4, RGN, LGI4, SLC4A1, CHRNA6, CHRNA1, C5AR1, NTSR2, SLC34A3, SLC34A2, CCR9, CCR8, CCR7, PLCE1, CCR6, CCR5, RHCG, CCR4, CCR3, CCR2, RYR1, GLP1R, CCL1, FXYD1, KCNMB3, CAV3, C3AR1, CCL3, CCL2, ADORA2A, HFE, PPT1, BDKRB1, BDKRB2, KCNA5, CALR, CCL5, CCL7, SLC11A1, VDR, P2RY4, P2RY2, HCN2, HERPUD1, SMAD7, GRIN1, EPHX2, P2RX4, P2RX1, CHRNB2, UTS2R, XCL1, SCARA…	3636	380	13528	1.31199	0.722026	0.0230081	0.473425
	GOTERM_BP_FAT	GO:0007218~neuropeptide signaling pathway	42	0.0898069	0.000249279	NXPH3, HCRT, GPR128, GPR125, ECEL1, GPR124, PTH2, POMC, PKD1L3, TAC3, CD97, HCRTR1, NMUR1, NMUR2, GALR3, GALP, BAI1, ELTD1, NPFFR1, QRFP, NMS, GPR97, GLRB, CELSR2, NPY1R, PDYN, NPS, NPVF, EMR1, PNOC, GPR110, NPW, GPR56, GPR113, GPR114, GPR111, EMR3, EMR2, PCSK1N, GPR115, OPRD1, GPR116	3636	93	13528	1.68026	0.723057	0.0226667	0.474796
	GOTERM_BP_FAT	GO:0050870~positive regulation of T cell activation	36	0.0769774	0.000249653	TRAF2, STAT5A, IL18, STAT5B, TNFSF14, ITPKB, IL15, IL7R, SART1, CD74, IL4R, IFNG, ZAP70, VNN1, AP3D1, CD4, IL2RG, CD5, SPN, CD28, SYK, IL4, GIMAP5, CD3E, TGFBR2, CD276, PDCD1LG2, GIMAP1, CARD11, CORO1A, CD86, SIRPG, TNFSF13B, CD80, LCK, SASH3	3636	76	13528	1.76238	0.723591	0.0223066	0.475508
	GOTERM_BP_FAT	GO:0060326~cell chemotaxis	22	0.0470417	0.000318459	EDN3, CCL2, PDGFB, IL16, EDN2, S100A9, ITGB2, CXCR2, PF4, IL6R, CX3CL1, CCL5, ITGAM, IL10, AZU1, CORO1A, SAA2, SAA1, IFNG, PLA2G1B, ENG, SYK	3636	39	13528	2.09878	0.806083	0.0278853	0.606184
	GOTERM_BP_FAT	GO:0050670~regulation of lymphocyte proliferation	38	0.0812539	0.000375681	STAT5A, IL18, STAT5B, IL13, IL15, TNFRSF4, SCGB1A1, IL10, IFNG, TICAM1, ZAP70, INPP5D, ITCH, CD5, SPN, CD28, SYK, IL4, IL5, FOXJ1, CD3E, IL27, TNFRSF13B, CD276, TNFRSF14, IDO1, CD40, PDCD1LG2, CARD11, CORO1A, CDKN1A, TNFSF13B, IL20RB, CD80, CD274, GLMN, CHRNB2, SASH3	3636	83	13528	1.70339	0.855593	0.0322666	0.714736
	GOTERM_BP_FAT	GO:0030595~leukocyte chemotaxis	21	0.0449035	0.000412118	EDN3, CCL2, PDGFB, IL16, EDN2, S100A9, ITGB2, CXCR2, PF4, IL6R, CX3CL1, CCL5, ITGAM, IL10, AZU1, CORO1A, SAA2, SAA1, IFNG, PLA2G1B, SYK	3636	37	13528	2.11168	0.88031	0.0347622	0.7838
	GOTERM_BP_FAT	GO:0001775~cell activation	104	0.222379	0.000438233	STAT5A, EDN2, STAT5B, TLR1, TNFSF14, ITPKB, IL15, TPD52, TLR6, IL10, IL11, CD48, BAK1, NLRC3, SPN, SYK, RAB27A, CD3G, BST2, CD3D, CD3E, RELB, CD40, ZNF3, CD40LG, IGBP1, PI4K2A, KIR3DL1, ITGAL, ADORA2A, CX3CL1, CD74, ITGAM, SLC11A1, FGG, IL23A, FGA, FGB, ZAP70, ENTPD2, TGFBR2, CD276, MYO1F, KIR2DS4, VAV1, SLAMF1, P2RX4, P2RX1, NTRK1, CHRNB2, CD79A, TREML2, CLEC7A, TREML1, SLURP1, LRRC8A, IL21R, CX…	3636	287	13528	1.34822	0.895377	0.0363301	0.83327
	GOTERM_BP_FAT	GO:0002697~regulation of immune effector process	44	0.0940834	0.000448982	TRAF2, A2M, IL27RA, MASP1, C3, AP2S1, STAT5A, FCER2, TBX21, STAT5B, IL13, APOBEC3G, TNFSF13, IL15, IL7R, TNFRSF4, APOBEC3F, IL10, IRAK3, SH2D1A, APOA2, APOA1, HMOX1, IFNG, MS4A2, NOS2, LBP, SPN, AP2M1, CD28, SYK, IL4, GIMAP5, TNFSF4, FOXJ1, IL27, STXBP2, SERPING1, CD40, GIMAP1, AP2A2, IL20RB, CD40LG, TNFSF12-TNFSF13, SASH3	3636	101	13528	1.62084	0.901014	0.0366157	0.853626
	GOTERM_BP_FAT	GO:0045621~positive regulation of lymphocyte differentiation	20	0.0427652	0.000533459	GIMAP5, STAT5A, STAT5B, TGFBR2, ITPKB, IL7R, CD74, SART1, GIMAP1, CD86, CD80, IL4R, ZAP70, AP3D1, VNN1, IL2RG, INPP5D, SASH3, CD27, SYK	3636	35	13528	2.12604	0.935947	0.0426821	1.01346
	GOTERM_BP_FAT	GO:0050878~regulation of body fluid levels	57	0.121881	0.000582961	F2RL3, HPS6, CYP11B2, MMRN1, IL11, AQP2, GP5, SAA2, SAA1, PROZ, SERPINE1, APOH, SERPINA1, GUCA2B, SLC22A2, RAB27A, KNG1, F12, AVP, F10, SCUBE1, SERPING1, CD40, F7, WAS, PLAUR, PROC, HNF4A, CD40LG, LACRT, NPPB, VIP, AVPR2, C9, ADORA2A, PABPC4, STATH, PF4, LMAN1, CD9, ANXA7, APLNR, FGG, FGA, FGB, SERPINC1, ENTPD2, PAPSS2, PLAT, PLEK, C4BPB, KCNN4, P2RX1, FBLN5, UTS2R, TREML1, PLAU	3636	141	13528	1.50406	0.950368	0.0458399	1.10701
	GOTERM_BP_FAT	GO:0050864~regulation of B cell activation	26	0.0555948	0.000591504	IL4, IL5, HMGB3, IL27RA, FOXJ1, STAT5A, SLA2, TBX21, STAT5B, TNFRSF13B, IL13, TNFSF13, CD40, TNFRSF4, IL10, CARD11, CDKN1A, TNFSF13B, IFNG, TICAM1, CHRNB2, IL2RG, INPP5D, TNFSF12-TNFSF13, SASH3, CD27, SYK	3636	51	13528	1.89676	0.952506	0.0457973	1.12315
	GOTERM_BP_FAT	GO:0030003~cellular cation homeostasis	93	0.198858	0.00061136	CCKAR, ATP6V0E1, GNA15, ATOX1, EDN2, HEXB, CXCR3, BAK1, CUL5, FXN, SAA2, SAA1, HAMP, NMUR2, S1PR4, RGN, TRPV4, SV2A, MT4, MT3, KNG1, CLN3, AVP, C5AR1, TRPM8, PRKCB, CCR9, CCR8, CCR7, PLCE1, CCR6, CCR5, CCR4, GHRH, CCR3, LCK, GIPR, CCR2, RYR1, PRNP, CLN5, GPR12, GLP1R, CLDN16, CCL1, FXYD1, CAV3, C3AR1, TF, C7, HCRT, CCL3, CCL2, TFR2, CCR1, PRND, GPR6, HFE, PPT1, BDKRB1, KCNA5, BDKRB2, CALR, CCL5, …	3636	254	13528	1.36226	0.957125	0.0465985	1.16064
	GOTERM_BP_FAT	GO:0043449~cellular alkene metabolic process	15	0.0320739	0.000627148	GGT5, PTGR1, CYP2F1, PRG3, ALOX15B, ALOX5AP, PLA2G1B, ALOX12B, LTA4H, CYP4F3, CYP4F2, PLA2G5, C9ORF3, ALOX12, SYK	3636	23	13528	2.42646	0.960475	0.0470771	1.19045
	GOTERM_BP_FAT	GO:0031640~killing of cells of another organism	11	0.0235209	0.00063982	DCD, HTN1, APOL1, C9, ALB, HAMP, DEFA5, GNLY, DEFA3, HTN3, S100A12	3636	14	13528	2.92331	0.962974	0.0473164	1.21436
	GOTERM_BP_FAT	GO:0002274~myeloid leukocyte activation	24	0.0513182	0.000681504	CSF2, SPACA3, SBNO2, GIMAP5, PRG3, EDN2, CSF1, RELB, TGFBR2, TLR1, MYO1F, STXBP2, CXCR2, TLR6, GIMAP1, CD48, AZU1, DHRS2, SLC11A1, CD93, TICAM1, PI4K2A, LBP, LCP2	3636	46	13528	1.94117	0.970131	0.0496104	1.29299
	GOTERM_BP_FAT	GO:0009581~detection of external stimulus	34	0.0727008	0.000755516	RP1, OPN1LW, CABP4, RCVRN, CNGB1, NR2E3, OPN1SW, ABCA4, PDE6B, NLRC4, PDE6C, PLEKHB1, NOD1, CHRNA9, PGLYRP4, OPN1MW2, PGLYRP2, PGLYRP3, RGR, GNAT1, GUCA1A, NOX3, OPN1MW, GNAT2, SAG, OPN5, TULP1, GNGT1, GNGT2, ARRB1, GRM6, CLEC7A, GRK1, OPN4, RHO	3636	74	13528	1.70945	0.979603	0.0540877	1.43245
	GOTERM_BP_FAT	GO:0051605~protein maturation by peptide bond cleavage	38	0.0812539	0.000860185	MBL2, C7, C9, MASP1, C3, MASP2, ATP6AP2, CRP, C1R, CUZD1, C1QC, CFP, FCN3, REN, KRT1, APOH, PSENEN, CFI, CFD, CASP2, SRGN, F12, CR2, SERPING1, C4BPB, C4BPA, FURIN, C8G, C8A, C1QA, C1QB, C8B, BACE2, C1RL, PCSK1N, ADAMTS2, NGF, ASPRV1	3636	86	13528	1.64397	0.988108	0.0605123	1.62936
	GOTERM_BP_FAT	GO:0006690~icosanoid metabolic process	24	0.0513182	0.000998403	EDN2, PTGS1, CD74, PTGIS, PTGES, ALOX5AP, PLA2G1B, ALOX12B, HPGDS, SYK, PTGR1, TBXAS1, PRG3, PDPN, C9ORF3, CYP4F8, GGT5, PTGDS, ALOX15B, LTA4H, CYP4F3, CYP4F2, PLA2G4C, PLA2G5, ALOX12	3636	47	13528	1.89987	0.994168	0.0689564	1.88882
	GOTERM_BP_FAT	GO:0050953~sensory perception of light stimulus	80	0.171061	0.0010364	RP1, KERA, MYO7A, PITPNA, RP1L1, RCVRN, NR2E3, CNGB1, CRYGA, CRYBB1, RDH8, CRYGB, CRYGC, SLC24A1, TGFBI, RGR, CRYBB2, RS1, CDH23, MYO3A, CRYAA, CDHR1, RPGRIP1, SAG, PITPNM3, PPEF2, GRM6, USH1C, CA4, COL1A1, CLN8, CRYBA1, SEMA4A, CLN5, CRYBA4, ABLIM1, BBS5, CLDN19, BBS7, OPN1LW, LUM, NDP, RBP3, TH, CACNB2, PPT1, CABP4, OPN1SW, ABCA4, MFRP, PDE6A, PDE6B, PDE6C, C1QTNF5, RAX2, BEST1, OPN1MW2, ARR3, …	3636	216	13528	1.37799	0.995205	0.0705425	1.96004
	GOTERM_BP_FAT	GO:0007601~visual perception	80	0.171061	0.0010364	RP1, KERA, MYO7A, PITPNA, RP1L1, RCVRN, NR2E3, CNGB1, CRYGA, CRYBB1, RDH8, CRYGB, CRYGC, SLC24A1, TGFBI, RGR, CRYBB2, RS1, CDH23, MYO3A, CRYAA, CDHR1, RPGRIP1, SAG, PITPNM3, PPEF2, GRM6, USH1C, CA4, COL1A1, CLN8, CRYBA1, SEMA4A, CLN5, CRYBA4, ABLIM1, BBS5, CLDN19, BBS7, OPN1LW, LUM, NDP, RBP3, TH, CACNB2, PPT1, CABP4, OPN1SW, ABCA4, MFRP, PDE6A, PDE6B, PDE6C, C1QTNF5, RAX2, BEST1, OPN1MW2, ARR3, …	3636	216	13528	1.37799	0.995205	0.0705425	1.96004
	GOTERM_BP_FAT	GO:0045321~leukocyte activation	88	0.188167	0.00110144	LRRC8A, STAT5A, EDN2, TLR1, IL21R, STAT5B, TNFSF14, CXCR2, ITPKB, IL15, TPD52, TLR6, IL10, IL11, FLT3LG, CD48, BAK1, NLRC3, CXCR5, CD93, ITIH1, TICAM1, LBP, SPN, RHOH, SYK, RAB27A, GAPT, SPACA3, CD3G, BST2, CD3D, PRG3, CD3E, SLA2, RELB, STXBP2, CD40, WAS, ZNF3, CARD11, DHRS2, CD86, CD80, CD40LG, LAX1, IGBP1, PI4K2A, LCK, KIR3DL1, LCP1, LCP2, CSF2, ITGAL, SBNO2, CSF1, CX3CL1, IL7R, HPRT1, TNFRSF4,…	3636	242	13528	1.35294	0.996571	0.0738292	2.08181
	GOTERM_BP_FAT	GO:0006636~unsaturated fatty acid biosynthetic process	19	0.0406269	0.00110168	TBXAS1, PRG3, EDN2, PTGS1, FADS3, FADS2, CD74, C9ORF3, GGT5, PTGIS, PTGDS, ALOX15B, ALOX5AP, PLA2G1B, ALOX12B, LTA4H, PLA2G5, HPGDS, ALOX12, SYK	3636	34	13528	2.07914	0.996575	0.0728969	2.08226
	GOTERM_BP_FAT	GO:0042592~homeostatic process	240	0.513182	0.00110787	XRCC5, SLC9A8, SLC9A6, EDN2, STAT5A, SLC9A2, STAT5B, MPV17, ADORA1, BAK1, CUL5, MALL, S1PR4, SERPINE1, IFNG, CHRNA6, CHRNA1, SLC12A7, C5AR1, CCR9, CCR8, CCR7, TXNDC2, CCR6, HNF4A, RHCG, CCR5, CCR4, CCR3, CCR2, VEGFA, RYR1, KCNMB3, ACP5, HFE, BDKRB1, PPT1, BDKRB2, CALR, ATP12A, TAL1, SLC11A1, ADRB3, RAC2, RAC1, PDILT, SMAD7, UPK3A, EPHA3, ABCG8, ABCG5, CHRNB2, UTS2R, PARP1, CCKAR, ATP6V0E1, LDLR, …	3636	751	13528	1.189	0.996683	0.0723627	2.09384
	GOTERM_BP_FAT	GO:0050817~coagulation	43	0.0919452	0.00117228	F2RL3, C9, ADORA2A, HPS6, PABPC4, PF4, MMRN1, LMAN1, IL11, CD9, FGG, GP5, SAA2, FGA, FGB, SAA1, PROZ, SERPINE1, SERPINC1, APOH, SERPINA1, ENTPD2, PAPSS2, RAB27A, PLAT, KNG1, F12, F10, PLEK, SCUBE1, SERPING1, C4BPB, CD40, F7, WAS, PLAUR, PROC, P2RX1, HNF4A, CD40LG, FBLN5, TREML1, PLAU	3636	102	13528	1.56848	0.99762	0.0754535	2.21429
	GOTERM_BP_FAT	GO:0007596~blood coagulation	43	0.0919452	0.00117228	F2RL3, C9, ADORA2A, HPS6, PABPC4, PF4, MMRN1, LMAN1, IL11, CD9, FGG, GP5, SAA2, FGA, FGB, SAA1, PROZ, SERPINE1, SERPINC1, APOH, SERPINA1, ENTPD2, PAPSS2, RAB27A, PLAT, KNG1, F12, F10, PLEK, SCUBE1, SERPING1, C4BPB, CD40, F7, WAS, PLAUR, PROC, P2RX1, HNF4A, CD40LG, FBLN5, TREML1, PLAU	3636	102	13528	1.56848	0.99762	0.0754535	2.21429
	GOTERM_BP_FAT	GO:0007599~hemostasis	45	0.0962217	0.00117611	F2RL3, AVPR2, C9, ADORA2A, HPS6, PABPC4, PF4, MMRN1, LMAN1, IL11, ANXA7, CD9, FGG, GP5, SAA2, FGA, FGB, SAA1, PROZ, SERPINE1, SERPINC1, APOH, SERPINA1, ENTPD2, PAPSS2, RAB27A, PLAT, KNG1, F12, F10, PLEK, SCUBE1, SERPING1, C4BPB, CD40, F7, WAS, PLAUR, PROC, P2RX1, HNF4A, CD40LG, FBLN5, TREML1, PLAU	3636	108	13528	1.55024	0.997667	0.074757	2.22144
	GOTERM_BP_FAT	GO:0015849~organic acid transport	58	0.124019	0.00125764	PPARA, SLC6A20, SLC22A12, SLC16A10, AQP8, SLC7A8, SLC7A9, SLC7A4, SLC26A1, AGXT, SLC7A5, SLC7A7, SLC25A20, KISS1R, SLC23A1, SLC23A2, SLC1A6, NMUR2, SLC1A7, PLA2G1B, ATP8B1, OCA2, CLN3, SLC25A4, PDPN, SLC3A1, SLC7A13, CLN8, PLA2G5, SLC38A5, SLC38A3, NFKBIE, SLC38A8, SLC38A7, SLC38A10, BDKRB2, SLCO2A1, SLC11A1, FOLR3, FOLR2, FOLR1, ARL6IP5, ANXA1, SLC6A14, SLC10A2, SLC6A18, SLC6A19, SLC16A3, SLC17A…	3636	148	13528	1.45806	0.998468	0.0787622	2.3737
	GOTERM_BP_FAT	GO:0006874~cellular calcium ion homeostasis	69	0.14754	0.00139602	CCKAR, GNA15, EDN2, HEXB, CXCR3, BAK1, CUL5, SAA2, SAA1, NMUR2, S1PR4, RGN, TRPV4, SV2A, KNG1, CLN3, AVP, C5AR1, TRPM8, PRKCB, CCR9, CCR8, PLCE1, CCR7, CCR6, CCR5, CCR4, GHRH, CCR3, GIPR, LCK, CCR2, RYR1, GLP1R, GPR12, CCL1, CAV3, FXYD1, C3AR1, HCRT, CCL3, CCL2, CCR1, GPR6, BDKRB1, BDKRB2, KCNA5, CALR, CCL5, CCL28, CCL7, ANXA7, VDR, CCL23, HRH3, P2RY4, TGM2, HERPUD1, GRIN1, EPHX2, ATP1A2, NPY1R, …	3636	183	13528	1.40284	0.999249	0.0860064	2.63159
	GOTERM_BP_FAT	GO:0045582~positive regulation of T cell differentiation	18	0.0384887	0.00143395	GIMAP5, STAT5A, STAT5B, TGFBR2, ITPKB, IL7R, CD74, SART1, GIMAP1, CD86, CD80, IL4R, ZAP70, AP3D1, VNN1, IL2RG, SASH3, SYK	3636	32	13528	2.09282	0.999383	0.0871981	2.70217
	GOTERM_BP_FAT	GO:0042108~positive regulation of cytokine biosynthetic process	24	0.0513182	0.00143455	PRG3, CD3E, IL27, STAT5A, TLR1, IL9, STAT5B, CD276, TLR6, TLR9, AZU1, CARD11, APOA2, CD86, CD80, HMOX1, TICAM1, IFNG, GLMN, BCL3, CD4, SPN, CD28, SYK	3636	48	13528	1.86029	0.999385	0.0862161	2.70327
	GOTERM_BP_FAT	GO:0006691~leukotriene metabolic process	14	0.0299356	0.00144941	PTGR1, PRG3, C9ORF3, GGT5, ALOX15B, ALOX5AP, PLA2G1B, ALOX12B, CYP4F3, LTA4H, CYP4F2, PLA2G5, SYK, ALOX12	3636	22	13528	2.36764	0.99943	0.0860673	2.73091
	GOTERM_BP_FAT	GO:0006953~acute-phase response	21	0.0449035	0.00150336	TF, MBL2, A2M, APCS, TRPV1, CRP, STAT5B, SAA4, IL6R, STAT3, SIGIRR, EPHA3, APOL2, ORM1, SAA2, TFRC, SAA1, SERPINA3, SERPINA1, LBP, ORM2	3636	40	13528	1.9533	0.999568	0.0881137	2.8312
	GOTERM_BP_FAT	GO:0001817~regulation of cytokine production	68	0.145402	0.00168633	IL27RA, ATP6AP2, STAT5A, IL18, STAT5B, TLR1, TLR6, SCGB1A1, IL10, TLR9, APOA2, APOA1, NOD1, SAA2, SAA1, TIA1, HMOX1, IFNG, TICAM1, LBP, SPN, AGPAT2, SCAMP5, SYK, PRG3, CD3E, FOXJ1, ZNF287, IL27, CD40, IL6R, NLRP3, SIGIRR, CARD11, BPI, CD86, MAST2, IL20RB, CD80, CD40LG, TRAF2, PF4, PYDC1, TNFRSF4, AZU1, IRAK3, SLC11A1, AGT, IL17F, BCL3, CD4, UBASH3A, INPP5D, SRGN, CD28, GIMAP5, TNFSF4, NOX1, IL9, …	3636	181	13528	1.39778	0.999832	0.0972031	3.17053
	GOTERM_BP_FAT	GO:0002460~adaptive immune response based on somatic recombination of immune receptors built from immunoglobulin superfamily domains	34	0.0727008	0.00172818	MBL2, C7, C9, MASP2, C3, IL18, CRP, C1R, LY9, TLR6, C1QC, CD74, IL10, SLC11A1, BCL3, INPP5D, CFI, CD27, RAB27A, IL4, CR2, SLA2, RELB, SERPING1, C4BPB, C4BPA, C8G, C1QA, C8A, C1QB, C8B, CD40LG, VEGFA, C1RL	3636	77	13528	1.64285	0.999865	0.0983956	3.248
	GOTERM_BP_FAT	GO:0002250~adaptive immune response	34	0.0727008	0.00172818	MBL2, C7, C9, MASP2, C3, IL18, CRP, C1R, LY9, TLR6, C1QC, CD74, IL10, SLC11A1, BCL3, INPP5D, CFI, CD27, RAB27A, IL4, CR2, SLA2, RELB, SERPING1, C4BPB, C4BPA, C8G, C1QA, C8A, C1QB, C8B, CD40LG, VEGFA, C1RL	3636	77	13528	1.64285	0.999865	0.0983956	3.248
	GOTERM_BP_FAT	GO:0051604~protein maturation	49	0.104775	0.00174899	METAP2, MASP1, MASP2, ATP6AP2, CRP, CUZD1, C1QC, AIP, CFP, FXN, APOH, PSENEN, CFI, CFD, CASP2, KLK13, F12, CLN3, SERPING1, C8G, C1QA, C8A, C1QB, C8B, BACE2, ADAMTS2, NGF, ASPRV1, MBL2, C7, C9, C3, C1R, CALR, SERPINH1, FCN3, DISP1, REN, KRT1, SRGN, KLK6, CR2, C4BPB, C4BPA, FURIN, IFT172, C1RL, PARP1, PCSK1N	3636	122	13528	1.49433	0.999878	0.0984349	3.2865
	GOTERM_BP_FAT	GO:0050900~leukocyte migration	27	0.057733	0.00178222	EDN3, CCL2, PDGFB, IL16, EDN2, S100A9, ITGB2, PF4, CXCR2, CX3CL1, CCL5, IL10, ITGAM, AZU1, CCL25, SAA2, SAA1, IFNG, PLA2G1B, MSN, SELPLG, SYK, FOXJ1, IL6R, CORO1A, CD34, SELE	3636	57	13528	1.76238	0.999898	0.0991291	3.34793
	GOTERM_BP_FAT	GO:0030574~collagen catabolic process	13	0.0277974	0.00184628	KLK6, MMP10, PEPD, ADAMTS14, PRTN3, MMP9, MMP8, MMP19, MMP7, MMP27, ADAMTS2, MMP1, MMP11	3636	20	13528	2.41837	0.999926	0.101415	3.46628
	GOTERM_BP_FAT	GO:0046942~carboxylic acid transport	57	0.121881	0.00184864	PPARA, SLC6A20, SLC16A10, AQP8, SLC7A8, SLC7A9, SLC7A4, SLC26A1, AGXT, SLC7A5, SLC7A7, SLC25A20, KISS1R, SLC23A1, SLC23A2, SLC1A6, NMUR2, SLC1A7, PLA2G1B, ATP8B1, OCA2, CLN3, SLC25A4, PDPN, SLC3A1, SLC7A13, CLN8, PLA2G5, SLC38A5, SLC38A3, NFKBIE, SLC38A8, SLC38A7, SLC38A10, BDKRB2, SLCO2A1, SLC11A1, FOLR3, FOLR2, FOLR1, ARL6IP5, ANXA1, SLC6A14, SLC10A2, SLC6A18, SLC6A19, SLC16A3, SLC17A8, SLC16A5…	3636	147	13528	1.44267	0.999927	0.100469	3.47063
	GOTERM_BP_FAT	GO:0007603~phototransduction, visible light	8	0.0171061	0.00212604	GNAT1, RP1, PDE6B, PDE6C, ABCA4, GRK1, SAG, RHO	3636	9	13528	3.30718	0.999983	0.113477	3.98146
	GOTERM_BP_FAT	GO:0032963~collagen metabolic process	16	0.0342122	0.0024357	KLK6, PEPD, ADAMTS14, PRTN3, MMP9, MMP8, MMP19, MMP7, MMP27, SERPINH1, COL5A1, MMP1, MMP11, MMP10, COL1A1, ADAMTS2	3636	28	13528	2.12604	0.999996	0.127605	4.54867
	GOTERM_BP_FAT	GO:0007267~cell-cell signaling	193	0.412684	0.00244515	CGA, EDN3, CGB, PGF, EFNA2, S100A9, EFNA3, GDF5, ADORA1, CHRNA5, CHRNA6, HTR1D, CHRNA1, HTR1F, SYK, PTPRJ, SCN2B, MYLK2, PDYN, C1QA, LILRB2, SIRPG, SSTR3, DOC2A, CCR5, CD33, HTR6, ABAT, UNC13B, LALBA, CACNB2, PPT1, POMC, KCNMB1, EPHB1, ADCYAP1, IL17C, HCRTR1, IL17A, IL17B, HAP1, PLAT, MLN, MAOA, KCNK3, RAPSN, CHRNB3, CHRNB2, ASIP, HNF1B, FAM3B, FCRL2, GJA4, GLI2, GJA5, GLI1, SH2D1A, NMUR2, TRPV4,…	3636	600	13528	1.19678	0.999997	0.126781	4.56594
	GOTERM_BP_FAT	GO:0060341~regulation of cellular localization	88	0.188167	0.00251224	NCBP2, SEPT5, SNCG, EDN3, FAM3D, EDN2, PTGS1, TGFB3, IL13, TNFSF14, PINK1, KCNJ11, PRDX1, ADORA1, IL10, GHRHR, IL11, APOA2, KISS1R, APOA1, SAA2, ANG, SAA1, HMOX1, IFNG, PLA2G1B, MS4A2, NOS2, CHRNA6, TRPV6, FGF2, SCAMP5, SYK, KHDRBS1, STX1A, AVP, NUDT4, CRYAA, PFKL, CRYAB, PKIG, STXBP2, MYLK2, CD40, EDAR, NLRP3, TACC3, STX1B, FLNA, OSM, SMO, UCN3, DOC2A, AAAS, HNF4A, CD40LG, GHRH, LACRT, EDA, LCP1…	3636	248	13528	1.3202	0.999998	0.128737	4.68838
	GOTERM_BP_FAT	GO:0003012~muscle system process	63	0.13471	0.00266176	EDN3, KCNJ18, TACR2, MYBPC1, TRPV1, EDN2, UTRN, KCNJ12, GJA5, ACTG2, DYSF, NMUR1, HMOX1, SNTB1, GUCY1A3, CHRNA1, MAP2K6, MB, KNG1, MYH1, ACTA2, CRYAB, MYH3, TAZ, MYH2, TBCE, MYLK2, ACTN2, MYH7, MYH6, SSPN, CACNG1, TNNT2, TNNT3, SMTN, CHRM3, RYR1, GAA, STBD1, CASQ2, SGCA, CLCN1, FXYD1, MYL4, ADRBK1, BDKRB2, TRIM72, ARG2, AGT, CKMT2, MYOM1, MYOF, HCN2, ACTC1, TRIM63, CACNA1S, TNNI2, P2RX4, P2RX3, C…	3636	168	13528	1.39521	0.999999	0.134534	4.96074
	GOTERM_BP_FAT	GO:0016485~protein processing	45	0.0962217	0.00274559	MBL2, C7, METAP2, C9, MASP1, ATP6AP2, MASP2, C3, CRP, C1R, CUZD1, C1QC, CFP, FXN, FCN3, REN, KRT1, APOH, PSENEN, CFI, CFD, CASP2, SRGN, KLK13, KLK6, F12, CLN3, CR2, C4BPB, SERPING1, C4BPA, FURIN, C8G, C1QA, C8A, C1QB, C8B, BACE2, IFT172, C1RL, PCSK1N, PARP1, ADAMTS2, NGF, ASPRV1	3636	112	13528	1.49487	0.999999	0.137131	5.11314
	GOTERM_BP_FAT	GO:0042445~hormone metabolic process	43	0.0919452	0.00280989	ALDH8A1, TG, SCPEP1, CGA, HSD3B1, STAR, CYP11B1, HSD17B1, ATP6AP2, CYP11B2, CRHBP, STAT5B, HFE, COMT, GHRHR, RDH8, ALDH1A2, APOA1, UGT1A3, SERPINA6, UGT1A5, AGT, REN, UGT1A4, HSD17B6, SCARB1, SULT1E1, FGF2, KLK6, CYP11A1, SLCO4A1, FURIN, DDO, RDH12, AFP, DHRS2, BACE2, CHST8, UGT2B11, UGT2B4, DIO1, PCSK1N, BCO2, MED1, NGF	3636	106	13528	1.50929	0.999999	0.138771	5.22985
	GOTERM_BP_FAT	GO:0050727~regulation of inflammatory response	33	0.0705626	0.00283156	A2M, SBNO2, MASP1, ADORA2A, C3, STAT5A, STAT5B, CX3CL1, CCL5, ADORA1, SCGB1A1, IL10, TNFRSF1B, SAA2, SAA1, GPX4, AGT, TGM2, SERPINC1, LBP, CALCRL, SPN, F12, CD276, SERPING1, IDO1, ADIPOQ, OSM, IL20RB, SERPINF1, PLA2G2A, FABP4, SELE	3636	76	13528	1.61551	1	0.138441	5.26916
	GOTERM_BP_FAT	GO:0032101~regulation of response to external stimulus	60	0.128296	0.00288364	PPARA, MYOD1, EDN3, A2M, IL16, PDGFB, MASP1, STAT5A, EDN2, SLC6A3, STAT5B, TSPAN8, ADORA1, SCGB1A1, IL10, SAA2, SAA1, GPX4, SERPINE1, APOH, CALCRL, LBP, SPN, KNG1, F12, CLN3, PDPN, SERPING1, IL6R, F7, PROC, OSM, NDEL1, IL20RB, SERPINF1, CCR4, VEGFA, PLA2G2A, SBNO2, ADORA2A, C3, CX3CL1, CCL5, AZU1, TNFRSF1B, AGT, SERPINC1, TGM2, KRT1, SPP1, PLEK, TGFBR2, GRIN1, CD276, IDO1, ADIPOQ, FABP4, CPB2, SE…	3636	159	13528	1.40399	1	0.139485	5.36356
	GOTERM_BP_FAT	GO:0007586~digestion	38	0.0812539	0.00289954	PNLIP, CCKAR, PPY, LDLR, PGC, STATH, SCTR, APOA4, VDR, UGT1A3, UGT1A5, UGT1A4, PLA2G1B, TFF2, SERPINA3, NPC1L1, TFF3, PGA3, PGA4, PGA5, TFF1, HTR3A, CELA3A, MUC2, PNLIPRP2, SULT2A1, CTRB2, CAPN9, MUC6, ABCG8, KCNN4, CLPS, MUC3A, ABCG5, AKR1B15, CHRM3, AKR1B10, MEP1A, CTSE, MEP1B, FABP1, SST	3636	91	13528	1.55365	1	0.138899	5.39237
	GOTERM_BP_FAT	GO:0046456~icosanoid biosynthetic process	17	0.0363504	0.00290645	TBXAS1, PRG3, EDN2, PTGS1, CD74, C9ORF3, GGT5, PTGIS, PTGDS, ALOX15B, ALOX5AP, PLA2G1B, ALOX12B, LTA4H, PLA2G5, HPGDS, ALOX12, SYK	3636	31	13528	2.04031	1	0.137927	5.40488
	GOTERM_BP_FAT	GO:0002252~immune effector process	52	0.11119	0.00293992	APOBEC1, MASP1, MASP2, CRP, LY9, PRDX1, C1QC, CTNNBL1, CFP, TICAM1, PLA2G1B, LBP, CFI, CFD, RAB27A, SLA2, STXBP2, SERPING1, IL6R, NLRP3, C8G, C1QA, C8A, C8B, C1QB, TNFSF13B, LAX1, CD40LG, PI4K2A, MBL2, C7, GALNT2, C9, C3, C1R, IL7R, CD74, SLC11A1, FCN3, FCN1, KRT1, BCL3, INPP5D, PTX3, CD27, CR2, SAMHD1, MYO1F, C4BPB, C4BPA, ABCC9, C1RL	3636	134	13528	1.4438	1	0.138134	5.46549
	GOTERM_BP_FAT	GO:0006936~muscle contraction	58	0.124019	0.00303677	EDN3, KCNJ18, MYBPC1, TRPV1, TACR2, EDN2, UTRN, KCNJ12, GJA5, ACTG2, DYSF, NMUR1, SNTB1, CHRNA1, MAP2K6, MB, KNG1, MYH1, ACTA2, CRYAB, MYH3, TAZ, MYH2, MYLK2, ACTN2, MYH7, MYH6, SSPN, CACNG1, TNNT2, TNNT3, SMTN, CHRM3, RYR1, GAA, STBD1, CASQ2, SGCA, CLCN1, FXYD1, MYL4, ADRBK1, BDKRB2, ARG2, AGT, CKMT2, MYOM1, MYOF, HCN2, ACTC1, TRIM63, CACNA1S, TNNI2, P2RX3, CACNA1H, CHRNB2, GAMT, SCN4A, SNTA1	3636	153	13528	1.41041	1	0.141071	5.64062
	GOTERM_BP_FAT	GO:0055074~calcium ion homeostasis	69	0.14754	0.00305035	CCKAR, GNA15, EDN2, HEXB, CXCR3, BAK1, CUL5, SAA2, SAA1, NMUR2, S1PR4, RGN, TRPV4, SV2A, KNG1, CLN3, AVP, C5AR1, TRPM8, PRKCB, CCR9, CCR8, PLCE1, CCR7, CCR6, CCR5, CCR4, GHRH, CCR3, GIPR, LCK, CCR2, RYR1, GLP1R, GPR12, CCL1, CAV3, FXYD1, C3AR1, HCRT, CCL3, CCL2, CCR1, GPR6, BDKRB1, BDKRB2, KCNA5, CALR, CCL5, CCL28, CCL7, ANXA7, VDR, CCL23, HRH3, P2RY4, TGM2, HERPUD1, GRIN1, EPHX2, ATP1A2, NPY1R, …	3636	188	13528	1.36553	1	0.140395	5.66516
	GOTERM_BP_FAT	GO:0019724~B cell mediated immunity	26	0.0555948	0.00310833	MBL2, C7, C9, C3, MASP2, CRP, C1R, LY9, C1QC, CD74, BCL3, INPP5D, CFI, CD27, CR2, SLA2, SERPING1, C4BPB, C4BPA, C8G, C8A, C1QA, C1QB, C8B, CD40LG, C1RL	3636	56	13528	1.72741	1	0.141607	5.76984
	GOTERM_BP_FAT	GO:0070665~positive regulation of leukocyte proliferation	26	0.0555948	0.00310833	IL18, CSF1, STAT5A, STAT5B, IL13, IL15, TNFRSF4, TICAM1, IFNG, ZAP70, SPN, SYK, CD28, IL4, IL5, CD3E, CD276, CD40, PDCD1LG2, CARD11, CORO1A, CDKN1A, TNFSF13B, CD80, CHRNB2, SASH3	3636	56	13528	1.72741	1	0.141607	5.76984
	GOTERM_BP_FAT	GO:0032946~positive regulation of mononuclear cell proliferation	26	0.0555948	0.00310833	IL18, CSF1, STAT5A, STAT5B, IL13, IL15, TNFRSF4, TICAM1, IFNG, ZAP70, SPN, SYK, CD28, IL4, IL5, CD3E, CD276, CD40, PDCD1LG2, CARD11, CORO1A, CDKN1A, TNFSF13B, CD80, CHRNB2, SASH3	3636	56	13528	1.72741	1	0.141607	5.76984
	GOTERM_BP_FAT	GO:0030005~cellular di-, tri-valent inorganic cation homeostasis	81	0.173199	0.0031737	CCKAR, GNA15, ATOX1, EDN2, HEXB, CXCR3, BAK1, CUL5, FXN, SAA2, SAA1, HAMP, NMUR2, S1PR4, RGN, TRPV4, SV2A, KNG1, CLN3, AVP, C5AR1, TRPM8, PRKCB, CCR9, CCR8, CCR7, PLCE1, CCR6, CCR5, CCR4, GHRH, CCR3, LCK, GIPR, CCR2, RYR1, PRNP, GLP1R, GPR12, CCL1, FXYD1, CAV3, C3AR1, TF, HCRT, CCL3, CCL2, TFR2, CCR1, PRND, GPR6, HFE, BDKRB1, KCNA5, BDKRB2, CALR, CCL5, CCL28, CCL7, VDR, SLC11A1, ANXA7, CCL23, HRH…	3636	227	13528	1.32761	1	0.143104	5.88772
	GOTERM_BP_FAT	GO:0044243~multicellular organismal catabolic process	15	0.0320739	0.0031791	KLK6, PEPD, ADAMTS14, PRTN3, MMP9, MMP8, MMP19, MMP7, MMP27, MMP1, MMP11, APOA4, MMP10, PLA2G1B, ADAMTS2	3636	26	13528	2.14648	1	0.14209	5.89746
	GOTERM_BP_FAT	GO:0019835~cytolysis	13	0.0277974	0.0032607	PRF1, C7, C9, MMD, LYZ, GZMB, HPRT1, GZMH, C8G, C8A, C8B, APOL1, MMD2	3636	21	13528	2.30321	1	0.144219	6.04439
	GOTERM_BP_FAT	GO:0048545~response to steroid hormone stimulus	70	0.149678	0.00342685	ARSB, A2M, LDLR, PDGFB, LEPR, IGFBP7, STAT5B, ARNT2, PTGS1, TGFB3, AQP1, AGXT, GHRHR, IL10, GSTM3, APOA2, HMOX1, GPX4, SERPINA1, FOSL1, GHR, CYP11A1, CRYAB, RXRA, PTPRU, ESR2, IL6R, CDO1, TAT, SLC34A2, C1QB, UCN3, KRT19, CA9, PEBP1, CA4, COL1A1, LCT, NGF, ACR, ALPL, CCL2, TH, ABCA2, ASL, CCL5, SRC, PRSS8, ALDH1A2, UGT1A3, UGT1A5, UGT1A4, ENO2, IDH1, TFF1, SPP1, TXNIP, PNLIPRP1, MAP2K1, IL1RN, TGF…	3636	192	13528	1.35646	1	0.149719	6.34292
	GOTERM_BP_FAT	GO:0016042~lipid catabolic process	64	0.136849	0.00354145	PNLIP, HEXB, APOA4, AZGP1, APOA2, PLCB3, SMPDL3B, APOA5, PLA2G1B, PLA1A, SGPL1, PLD1, SULT2A1, PLD6, PNPLA2, PNPLA1, CLC, PNPLA5, HAO1, PNPLA8, CLPS, PLCE1, HAO2, PLA2G2A, PLA2G7, PLA2G6, PLA2G2C, PLA2G2E, PLA2G2D, PLA2G5, PLA2G2F, ENPP6, ECH1, ENPP2, ABHD4, ECHS1, PPT1, PLBD2, DAGLA, PLCH2, PLCH1, APOC3, PLA2G12B, PLCD4, HSD17B6, SCARB1, PLCD1, BDH2, PNLIPRP3, PNLIPRP1, NCEH1, PNLIPRP2, PLB1, AC…	3636	173	13528	1.3764	1	0.153037	6.5483
	GOTERM_BP_FAT	GO:0042035~regulation of cytokine biosynthetic process	32	0.0684243	0.00358659	STAT5A, TLR1, STAT5B, TLR6, IL10, TLR9, AZU1, APOA2, HMOX1, TIA1, IL17F, TICAM1, IFNG, BCL3, CD4, INPP5D, SPN, SYK, CD28, PRG3, CD3E, FOXJ1, ZNF287, IL27, IL9, CD276, SIGIRR, CARD11, CD86, MAST2, CD80, GLMN	3636	74	13528	1.6089	1	0.15355	6.6291
	GOTERM_BP_FAT	GO:0044236~multicellular organismal metabolic process	19	0.0406269	0.00374706	KLK6, PEPD, ADAMTS14, PRTN3, MMP9, MMP8, MMP19, MMP7, MMP27, SERPINH1, COL5A1, MMP1, MMP11, APOA4, MMP10, PLA2G1B, COL1A1, ADAMTS2, GHR	3636	37	13528	1.91056	1	0.158544	6.91573
	GOTERM_BP_FAT	GO:0045580~regulation of T cell differentiation	24	0.0513182	0.00383063	GIMAP5, FOXJ1, STAT5A, IL27, TGFBR2, STAT5B, ITPKB, IL15, IL7R, SART1, CD74, GIMAP1, ZC3H8, CARD11, CD86, CD80, IL4R, CD2, ZAP70, AP3D1, VNN1, IL2RG, SASH3, SYK	3636	51	13528	1.75086	1	0.160473	7.06467
	GOTERM_BP_FAT	GO:0016064~immunoglobulin mediated immune response	25	0.0534565	0.00400034	C7, MBL2, C9, C3, MASP2, CRP, C1R, LY9, C1QC, CD74, BCL3, INPP5D, CFI, CD27, CR2, SERPING1, C4BPB, C4BPA, C8G, C8A, C1QA, C8B, C1QB, CD40LG, C1RL	3636	54	13528	1.72249	1	0.165631	7.36645
	GOTERM_BP_FAT	GO:0050671~positive regulation of lymphocyte proliferation	25	0.0534565	0.00531704	IL18, STAT5A, STAT5B, IL13, IL15, TNFRSF4, TICAM1, IFNG, ZAP70, SPN, SYK, CD28, IL4, IL5, CD3E, CD276, CD40, PDCD1LG2, CARD11, CDKN1A, CORO1A, TNFSF13B, CD80, CHRNB2, SASH3	3636	55	13528	1.69117	1	0.212385	9.67645
	GOTERM_BP_FAT	GO:0008210~estrogen metabolic process	8	0.0171061	0.00543934	RDH8, HSD3B1, UGT1A3, HSD17B1, UGT1A5, UGT1A4, UGT2B11, UGT2B4, SULT1E1, COMT	3636	10	13528	2.97646	1	0.215059	9.88823
	GOTERM_BP_FAT	GO:0042044~fluid transport	11	0.0235209	0.0054508	CSF2, AVP, AQP8, MYLK2, AQP4, AQP7, UPK3A, AQP1, PDZD3, AQP3, AQP2	3636	17	13528	2.40743	1	0.213832	9.90804
	GOTERM_BP_FAT	GO:0019725~cellular homeostasis	151	0.322877	0.00548177	GNA15, ATOX1, SLC22A12, EDN2, ADORA1, BAK1, CUL5, S1PR4, RGN, LGI4, SLC4A1, CHRNA6, CHRNA1, SLC12A7, C5AR1, NTSR2, SLC34A3, SLC34A2, CCR9, CCR8, CCR7, PLCE1, GYLTL1B, CCR6, TXNDC2, CCR5, RHCG, CCR4, CCR3, CCR2, RYR1, GLP1R, CCL1, FXYD1, KCNMB3, CAV3, C3AR1, CCL3, CCL2, MCL1, ADORA2A, HFE, PPT1, BDKRB1, BDKRB2, KCNA5, CALR, CCL5, CCL7, SLC11A1, VDR, P2RY4, P2RY2, PDILT, HCN2, HERPUD1, SMAD7, GRIN1…	3636	466	13528	1.20559	1	0.213297	9.96158
	GOTERM_BP_FAT	GO:0002253~activation of immune response	38	0.0812539	0.00550336	C3AR1, MBL2, C7, C9, MASP1, C3, MASP2, CRP, CD247, C1R, TLR6, C1QC, CFP, IRAK3, FCN3, TICAM1, ZAP70, KRT1, CFI, CFD, SYK, IRAK2, CR2, CD3E, SLA2, SERPING1, C4BPB, C4BPA, C8G, C1QA, C8A, C1QB, C8B, CD19, LAX1, C1RL, CD79A, CLEC7A	3636	94	13528	1.50406	1	0.21245	9.99889
	GOTERM_BP_FAT	GO:0006821~chloride transport	27	0.057733	0.00556276	CLCN1, FXYD1, FXYD3, ANO1, CLCNKA, CLCNKB, SLC26A1, P2RY6, BEST1, P2RY4, NMUR1, GABRE, SLC12A7, GABRG2, GABRG3, GLRB, SLC12A1, SLC12A3, GABRA6, APOL1, CLIC3, CLIC4, CLIC6, SLC26A9, PCYOX1, CLCN4, CLCN5	3636	61	13528	1.64681	1	0.212901	10.1015
	GOTERM_BP_FAT	GO:0006633~fatty acid biosynthetic process	33	0.0705626	0.0057461	PRKAG3, OLAH, EDN2, PTGS1, NDUFAB1, CD74, ELOVL1, PTGIS, ELOVL5, ELOVL3, ALOX5AP, PLA2G1B, ALOX12B, ELOVL6, ACSL3, HPGDS, SYK, PLP1, TBXAS1, PRG3, SCD, FADS3, FADS2, ACACB, FADS6, C9ORF3, AWAT2, GGT5, PTGDS, ALOX15B, LTA4H, MECR, PLA2G5, ALOX12	3636	79	13528	1.55416	1	0.217507	10.4173
	GOTERM_BP_FAT	GO:0003013~circulatory system process	67	0.143263	0.00577914	CYB5R3, PPARA, EDN3, KCNJ18, E2F4, CYP11B1, ATP6AP2, CYP11B2, EDN2, PTGS1, KCNJ12, ADORA1, CXCL10, AQP2, ACTG2, HMOX1, GUCY1A3, ERAP1, NOS2, QRFP, GUCA2B, MAP2K6, KNG1, AVP, ACTA2, TAZ, MYLK2, SERPING1, MYH6, ADRB1, VEGFA, GAA, ABAT, NPPB, GNB3, NPPA, C3AR1, MYL4, MYL2, ADORA2A, KEL, ELN, BDKRB1, ADRBK1, BDKRB2, TAC4, POMC, GCGR, AZU1, ADRB3, HRH3, REN, AGT, MYOF, ACTC1, OLR1, NOX1, EPHX2, RCAN1,…	3636	186	13528	1.34021	1	0.217032	10.4741
	GOTERM_BP_FAT	GO:0008015~blood circulation	67	0.143263	0.00577914	CYB5R3, PPARA, EDN3, KCNJ18, E2F4, CYP11B1, ATP6AP2, CYP11B2, EDN2, PTGS1, KCNJ12, ADORA1, CXCL10, AQP2, ACTG2, HMOX1, GUCY1A3, ERAP1, NOS2, QRFP, GUCA2B, MAP2K6, KNG1, AVP, ACTA2, TAZ, MYLK2, SERPING1, MYH6, ADRB1, VEGFA, GAA, ABAT, NPPB, GNB3, NPPA, C3AR1, MYL4, MYL2, ADORA2A, KEL, ELN, BDKRB1, ADRBK1, BDKRB2, TAC4, POMC, GCGR, AZU1, ADRB3, HRH3, REN, AGT, MYOF, ACTC1, OLR1, NOX1, EPHX2, RCAN1,…	3636	186	13528	1.34021	1	0.217032	10.4741
	GOTERM_BP_FAT	GO:0046487~glyoxylate metabolic process	6	0.0128296	0.00651125	HAO1, IDH2, IDH1, DAO, GRHPR, AGXT	3636	6	13528	3.72057	1	0.239301	11.7243
	GOTERM_BP_FAT	GO:0009584~detection of visible light	10	0.0213826	0.00702628	GNAT1, RP1, PDE6B, PDE6C, GRM6, ABCA4, GNAT2, GRK1, SAG, RHO	3636	15	13528	2.48038	1	0.253864	12.5938
	GOTERM_BP_FAT	GO:0002683~negative regulation of immune system process	34	0.0727008	0.00708871	A2M, HMGB3, IL27RA, MASP1, ADORA2A, IL7R, ADORA1, SCGB1A1, IL10, CD74, ZC3H8, IRAK3, HMOX1, IL4R, UBASH3A, INPP5D, ITCH, SPN, GIMAP5, FOXJ1, SLA2, TNFRSF13B, CD276, SERPING1, TNFRSF14, IDO1, PDCD1LG2, GIMAP1, AMBP, BPI, IL20RB, LAX1, CD274, GLMN	3636	83	13528	1.52409	1	0.254049	12.6986
	GOTERM_BP_FAT	GO:0046638~positive regulation of alpha-beta T cell differentiation	12	0.0256591	0.00711833	CD86, GIMAP5, CD80, IL4R, TGFBR2, ZAP70, AP3D1, IL2RG, ITPKB, SASH3, SYK, GIMAP1	3636	20	13528	2.23234	1	0.253222	12.7483
	GOTERM_BP_FAT	GO:0050830~defense response to Gram-positive bacterium	12	0.0256591	0.00711833	PLD1, SPACA3, NOD1, IL27RA, PGLYRP4, HCK, PGLYRP2, PGLYRP3, PLA2G2A, MYO1F, IL6R, LBP	3636	20	13528	2.23234	1	0.253222	12.7483
	GOTERM_BP_FAT	GO:0009988~cell-cell recognition	12	0.0256591	0.00711833	ACR, HIST1H1T, ZP2, ZPBP, ZP3, SMCP, CD209, ZAN, ARSA, FCGBP, ATP8B3, CLEC4M	3636	20	13528	2.23234	1	0.253222	12.7483
	GOTERM_BP_FAT	GO:0042129~regulation of T cell proliferation	27	0.057733	0.00717324	IL18, STAT5A, STAT5B, IL15, SCGB1A1, IL10, IFNG, ZAP70, ITCH, SPN, SYK, CD28, IL4, CD3E, FOXJ1, IL27, CD276, TNFRSF14, IDO1, PDCD1LG2, CARD11, CORO1A, TNFSF13B, IL20RB, CD80, CD274, GLMN	3636	62	13528	1.62025	1	0.25318	12.8404
	GOTERM_BP_FAT	GO:0009582~detection of abiotic stimulus	28	0.0598713	0.00722673	RP1, OPN1LW, RCVRN, CABP4, CNGB1, NR2E3, OPN1SW, ABCA4, PDE6B, PDE6C, PLEKHB1, CHRNA9, OPN1MW2, RGR, GNAT1, GUCA1A, NOX3, OPN1MW, GNAT2, SAG, OPN5, GNGT1, TULP1, GNGT2, ARRB1, GRM6, OPN4, RHO, GRK1	3636	65	13528	1.60271	1	0.253096	12.93
	GOTERM_BP_FAT	GO:0055067~monovalent inorganic cation homeostasis	21	0.0449035	0.00824694	SLC9A8, CLN3, C7, ATP6V0E1, SLC9A6, CYP11B2, NOX1, SLC9A2, ATP1A4, PPT1, KCNA5, UPK3A, ATP6V1B1, ATP12A, TMPRSS3, SLC11A1, RHCG, AGT, SLC26A9, ATP6V0A4, CLN5	3636	45	13528	1.73627	1	0.28151	14.6223
	GOTERM_BP_FAT	GO:0006575~cellular amino acid derivative metabolic process	60	0.128296	0.00837118	CKMT1B, STAT5A, SLC6A3, STAT5B, APOA4, GSR, APOA2, APOA1, P4HA1, SULT1A1, HDC, GPX4, PLA2G1B, SULT1A2, VNN1, SMOX, CETP, VNN2, GHR, DDC, PRG3, PADI3, PADI2, GSTT1, PADI4, CDO1, LPCAT2, MOXD1, PADI1, EIF5AL1, TXNRD3, ABAT, PCYOX1, SMS, PLA2G5, TPH2, ENPP6, TH, KMO, COMT, HPRT1, GLRX2, PADI6, CKMT2, GSTK1, IDH1, GLO1, ETNK2, GNMT, PCYT1B, GSTA1, MAOA, GGTLC2, IDO1, GGT5, GGT6, CKMT1A, FABP3, GAMT, …	3636	166	13528	1.34479	1	0.283246	14.8262
	GOTERM_BP_FAT	GO:0044259~multicellular organismal macromolecule metabolic process	16	0.0342122	0.00839657	KLK6, PEPD, ADAMTS14, PRTN3, MMP9, MMP8, MMP19, MMP7, MMP27, SERPINH1, COL5A1, MMP1, MMP11, MMP10, COL1A1, ADAMTS2	3636	31	13528	1.9203	1	0.282145	14.8679
	GOTERM_BP_FAT	GO:0051046~regulation of secretion	71	0.151816	0.00856444	SEPT5, SNCG, EDN3, FAM3D, EDN2, PTGS1, TGFB3, IL13, PINK1, KCNJ11, ADORA1, GHRHR, IL10, IL11, KISS1R, APOA2, APOA1, SAA2, ANG, SAA1, HMOX1, IFNG, PLA2G1B, MS4A2, NOS2, CHRNA6, TRPV6, FGF2, SCAMP5, SYK, STX1A, AVP, MYO6, PFKL, STXBP2, CD40, NLRP3, STX1B, OSM, UCN3, DOC2A, GHRH, CD40LG, LACRT, NGF, CPLX4, HCRT, CPLX3, ADORA2A, ERBB3, ADRBK1, KRT20, TAC4, PYDC1, TNFRSF4, LIF, HRH3, AGT, EGF, SRGN, T…	3636	202	13528	1.30773	1	0.285078	15.1426
	GOTERM_BP_FAT	GO:0045086~positive regulation of interleukin-2 biosynthetic process	9	0.0192443	0.00902072	CARD11, CD86, CD80, CD3E, STAT5A, STAT5B, GLMN, CD4, CD28	3636	13	13528	2.57578	1	0.295934	15.885
	GOTERM_BP_FAT	GO:0050832~defense response to fungus	9	0.0192443	0.00902072	DCD, HTN1, HAMP, DEFA5, GNLY, DEFA3, COTL1, HTN3, S100A12	3636	13	13528	2.57578	1	0.295934	15.885
	GOTERM_BP_FAT	GO:0006817~phosphate transport	9	0.0192443	0.00902072	MARCO, MBL2, COL9A1, C1QTNF3, SLC17A1, AMACR, FCN1, SLC34A1, SLC34A3, SLC34A2	3636	13	13528	2.57578	1	0.295934	15.885
	GOTERM_BP_FAT	GO:0006525~arginine metabolic process	9	0.0192443	0.00902072	ART4, ARG1, NOS1, ASS1, ARG2, OTC, NOS2, ASL, FAH	3636	13	13528	2.57578	1	0.295934	15.885
	GOTERM_BP_FAT	GO:0002695~negative regulation of leukocyte activation	25	0.0534565	0.00903117	HMGB3, ADORA2A, SCGB1A1, IL10, CD74, ZC3H8, HMOX1, IL4R, ITCH, INPP5D, SPN, GIMAP5, FOXJ1, SLA2, TNFRSF13B, CD276, TNFRSF14, IDO1, PDCD1LG2, GIMAP1, BPI, IL20RB, LAX1, CD274, GLMN	3636	57	13528	1.63183	1	0.294374	15.9019
	GOTERM_BP_FAT	GO:0045619~regulation of lymphocyte differentiation	27	0.057733	0.00914861	HMGB3, STAT5A, STAT5B, ITPKB, IL15, IL7R, CD74, SART1, ZC3H8, IL4R, CD2, ZAP70, VNN1, AP3D1, IL2RG, INPP5D, CD27, SYK, GIMAP5, FOXJ1, IL27, TGFBR2, GIMAP1, CARD11, CD86, CD80, SASH3	3636	63	13528	1.59453	1	0.295741	16.092
	GOTERM_BP_FAT	GO:0030593~neutrophil chemotaxis	11	0.0235209	0.00933724	EDN3, CCL2, SAA2, SAA1, EDN2, IFNG, PLA2G1B, ITGB2, CXCR2, ITGAM, SYK	3636	18	13528	2.27368	1	0.298995	16.3964
	GOTERM_BP_FAT	GO:0055066~di-, tri-valent inorganic cation homeostasis	82	0.175337	0.00934145	CCKAR, GNA15, ATOX1, EDN2, HEXB, CXCR3, BAK1, CUL5, FXN, SAA2, SAA1, HAMP, NMUR2, S1PR4, HMOX1, RGN, TRPV4, SV2A, KNG1, CLN3, AVP, C5AR1, TRPM8, PRKCB, CCR9, CCR8, CCR7, PLCE1, CCR6, CCR5, CCR4, GHRH, CCR3, LCK, GIPR, CCR2, RYR1, PRNP, GLP1R, GPR12, CCL1, FXYD1, CAV3, C3AR1, TF, HCRT, CCL3, CCL2, TFR2, CCR1, PRND, GPR6, HFE, BDKRB1, KCNA5, BDKRB2, CALR, CCL5, CCL28, CCL7, VDR, SLC11A1, ANXA7, CCL…	3636	239	13528	1.27651	1	0.297287	16.4032
	GOTERM_BP_FAT	GO:0048584~positive regulation of response to stimulus	81	0.173199	0.00968513	EDN3, MASP1, IL27RA, PDGFB, IL16, MASP2, FAM175A, STAT5A, EDN2, CRP, STAT5B, IL15, TLR6, C1QC, CFP, SH2D1A, NOD1, TICAM1, PLA2G1B, CFI, LBP, CFD, SYK, IRAK2, CD3E, SLA2, SERPING1, IL6R, F7, C8G, OSM, C8A, C1QA, C8B, C1QB, NDEL1, TNFSF13B, CCR4, GHRH, LAX1, VEGFA, SEMA4C, PLA2G2A, C3AR1, C7, TRAF2, MBL2, C9, C3, FCER2, CD247, C1R, CX3CL1, CCL5, SRC, AZU1, IRAK3, SLC11A1, FCN3, AGT, ZAP70, KRT1, TG…	3636	236	13528	1.27698	1	0.304552	16.9551
	GOTERM_BP_FAT	GO:0050778~positive regulation of immune response	53	0.113328	0.0105226	IL27RA, MASP1, MASP2, STAT5A, STAT5B, CRP, IL15, TLR6, C1QC, CFP, SH2D1A, TICAM1, PLA2G1B, LBP, CFI, CFD, SYK, IRAK2, CD3E, SLA2, SERPING1, C8G, C1QA, C8A, C1QB, C8B, TNFSF13B, LAX1, C3AR1, TRAF2, MBL2, C7, C9, C3, FCER2, CD247, C1R, IRAK3, SLC11A1, FCN3, KRT1, ZAP70, GIMAP5, CR2, C4BPB, C4BPA, IDO1, GIMAP1, CD19, C1RL, CLEC7A, CD79A, SASH3	3636	145	13528	1.35993	1	0.324251	18.2855
	GOTERM_BP_FAT	GO:0002449~lymphocyte mediated immunity	29	0.0620095	0.011399	MBL2, C7, C9, MASP2, C3, CRP, C1R, LY9, C1QC, PRDX1, CD74, SLC11A1, BCL3, INPP5D, CFI, CD27, RAB27A, CR2, SLA2, SERPING1, C4BPB, C4BPA, C8G, C8A, C1QA, C1QB, C8B, CD40LG, C1RL	3636	70	13528	1.54138	1	0.344088	19.6562
	GOTERM_BP_FAT	GO:0002822~regulation of adaptive immune response based on somatic recombination of immune receptors built from immunoglobulin superfamily domains	24	0.0513182	0.011496	TRAF2, IL27RA, C3, TBX21, FCER2, TNFSF13, IL7R, IL10, SLC11A1, IL4R, IFNG, SPN, IL4, GIMAP5, FOXJ1, IL27, CD40, IDO1, GIMAP1, CD86, TNFSF13B, CD80, IL20RB, TNFSF12-TNFSF13, SASH3	3636	55	13528	1.62352	1	0.344477	19.8065
	GOTERM_BP_FAT	GO:0051048~negative regulation of secretion	24	0.0513182	0.011496	EDN3, TNFSF4, FAM3D, PFKL, ERBB3, EDN2, PTGS1, SIRT4, NPY1R, ADORA1, TNFRSF4, ADIPOQ, KCNJ11, IL10, IL11, LIF, OSM, APOA2, APOA1, HRH3, HMOX1, UTS2R, EGF, SRGN	3636	55	13528	1.62352	1	0.344477	19.8065
	GOTERM_BP_FAT	GO:0050866~negative regulation of cell activation	26	0.0555948	0.0115706	HMGB3, PDGFB, ADORA2A, SCGB1A1, IL10, CD74, ZC3H8, HMOX1, IL4R, ITCH, INPP5D, SPN, GIMAP5, FOXJ1, SLA2, TNFRSF13B, CD276, TNFRSF14, IDO1, PDCD1LG2, GIMAP1, BPI, IL20RB, LAX1, CD274, GLMN	3636	61	13528	1.58582	1	0.344321	19.9219
	GOTERM_BP_FAT	GO:0018298~protein-chromophore linkage	10	0.0213826	0.0122656	AMBP, OPN5, CRY2, OPN1LW, OPN1MW2, OPN1MW, NID1, OPN1SW, RGR, RHO, OPN4	3636	16	13528	2.32536	1	0.358832	20.99
	GOTERM_BP_FAT	GO:0006833~water transport	10	0.0213826	0.0122656	AVP, AQP8, MYLK2, AQP4, AQP7, UPK3A, AQP1, PDZD3, AQP3, AQP2	3636	16	13528	2.32536	1	0.358832	20.99
	GOTERM_BP_FAT	GO:0019935~cyclic-nucleotide-mediated signaling	48	0.102636	0.0123416	ADCY4, AVPR2, ADCY1, CCL2, ADORA2A, CCR1, FPR1, ADORA1, GCGR, GHRHR, GPR3, ADRB3, EIF4EBP2, HRH3, S1PR4, AGT, CNR2, TGM2, NOS2, CALCRL, GLP2R, HTR1D, HTR1F, NUDT4, RXFP1, RXFP2, NPY1R, FLNA, SSTR4, GNAL, CRHR2, UCN3, SSTR3, CHRM4, ADRB1, APITD1, GHRH, CCR3, GIPR, GRM6, MC2R, HTR6, ADRA1B, PDE9A, CORT, PDZD3, GLP1R, MTNR1A, OPRD1	3636	130	13528	1.37375	1	0.358618	21.106
	GOTERM_BP_FAT	GO:0002443~leukocyte mediated immunity	34	0.0727008	0.0129182	MBL2, C7, C9, C3, MASP2, CRP, C1R, LY9, C1QC, PRDX1, CD74, SLC11A1, PLA2G1B, BCL3, INPP5D, CFI, CD27, RAB27A, CR2, SLA2, STXBP2, MYO1F, SERPING1, C4BPB, C4BPA, IL6R, C8G, C1QA, C8A, C1QB, C8B, CD40LG, PI4K2A, C1RL	3636	86	13528	1.47092	1	0.369858	21.9806
	GOTERM_BP_FAT	GO:0001906~cell killing	13	0.0277974	0.0130765	DCD, C9, GNLY, PRDX1, HTN3, S100A12, HTN1, APOL1, HAMP, ALB, DEFA5, DEFA3, RAB27A	3636	24	13528	2.01531	1	0.371426	22.2191
	GOTERM_BP_FAT	GO:0009620~response to fungus	13	0.0277974	0.0130765	BAK1, DCD, HTN1, HAMP, GNLY, DEFA5, DEFA3, IL25, CLEC7A, COTL1, PTX3, HTN3, S100A12	3636	24	13528	2.01531	1	0.371426	22.2191
	GOTERM_BP_FAT	GO:0002700~regulation of production of molecular mediator of immune response	19	0.0406269	0.0137628	IL4, TRAF2, TNFSF4, GIMAP5, IL27RA, TBX21, IL13, TNFSF13, CD40, TNFRSF4, IL10, GIMAP1, IRAK3, APOA2, APOA1, CD40LG, HMOX1, IFNG, TNFSF12-TNFSF13, SASH3	3636	41	13528	1.72417	1	0.38462	23.2452
	GOTERM_BP_FAT	GO:0015837~amine transport	44	0.0940834	0.0139724	SLC38A5, SLC38A3, NFKBIE, SLC6A20, SLC16A10, SLC38A8, SLC6A3, SLC38A7, SLC7A8, SLC7A9, SLC38A10, SLC7A4, SLC7A5, SLC7A7, SLC25A20, SLC11A1, FOLR3, FOLR2, FOLR1, SLC1A6, ARL6IP5, SYK, CLN3, SLC25A4, PDPN, PICK1, SLC6A14, SLC3A1, SLC7A13, SLC6A18, SLC6A19, PARK7, SLC17A8, RHCG, P2RX1, SLC6A7, SLC7A1, SERPINB7, SLC6A6, SLC5A7, SLC18A1, CLN8, PDZK1, SLC25A15	3636	118	13528	1.38733	1	0.387147	23.556
	GOTERM_BP_FAT	GO:0051480~cytosolic calcium ion homeostasis	44	0.0940834	0.0139724	CAV3, C3AR1, HCRT, CCKAR, GNA15, CCR1, EDN2, GPR6, BDKRB1, KCNA5, BDKRB2, CXCR3, CCL28, CUL5, P2RY4, SAA2, HRH3, SAA1, S1PR4, NMUR2, TGM2, TRPV4, KNG1, CLN3, AVP, C5AR1, ATP1A2, NPY1R, CCR9, CCR8, CCR7, PLCE1, CCR6, CCR5, CCR4, GHRH, CCR3, CCR2, LCK, GIPR, RYR1, EPOR, UTS2R, GLP1R	3636	118	13528	1.38733	1	0.387147	23.556
	GOTERM_BP_FAT	GO:0050731~positive regulation of peptidyl-tyrosine phosphorylation	21	0.0449035	0.0143675	IL4, CSF2, IL3, IL5, CD3E, HCLS1, TNFRSF14, IL6R, ADIPOQ, IL11, OSM, LIF, GH1, CD80, AGT, TDGF1, IFNG, LACRT, CD4, SYK, GHR	3636	47	13528	1.66238	1	0.393589	24.1386
	GOTERM_BP_FAT	GO:0007618~mating	14	0.0299356	0.0144944	AVP, EDDM3A, P2RX1, CYP11A1, SEMG1, GRIN1, PI3, HEXB, TH, ABAT, NHLH2, DDO, KLK14, MTNR1A	3636	27	13528	1.92919	1	0.394246	24.3248
	GOTERM_BP_FAT	GO:0034754~cellular hormone metabolic process	25	0.0534565	0.0146184	ALDH8A1, SCPEP1, HSD3B1, STAR, HSD17B1, CYP11B1, CYP11B2, STAT5B, COMT, ALDH1A2, RDH8, APOA1, UGT1A3, SERPINA6, UGT1A5, UGT1A4, HSD17B6, SCARB1, SULT1E1, FGF2, CYP11A1, RDH12, AFP, DHRS2, UGT2B11, UGT2B4, BCO2	3636	59	13528	1.57651	1	0.394835	24.5064
	GOTERM_BP_FAT	GO:0002819~regulation of adaptive immune response	24	0.0513182	0.014648	TRAF2, IL27RA, C3, TBX21, FCER2, TNFSF13, IL7R, IL10, SLC11A1, IL4R, IFNG, SPN, IL4, GIMAP5, FOXJ1, IL27, CD40, IDO1, GIMAP1, CD86, TNFSF13B, CD80, IL20RB, TNFSF12-TNFSF13, SASH3	3636	56	13528	1.59453	1	0.39345	24.5497
	GOTERM_BP_FAT	GO:0007600~sensory perception	246	0.526012	0.0147467	RP1, PITPNA, STRC, OR1E2, OR8S1, OR6S1, OR4D2, OR4S2, CHRNA9, OR7C2, OR51L1, OR8A1, CDH23, OR5R1, C5AR1, CRYAA, CDHR1, TMIE, OR4D9, OR4D6, SAG, PITPNM3, OR13F1, OR10K1, RTP3, RBP3, CACNB2, BDKRB1, PPT1, OTOR, OTOS, OPN1MW2, RLBP1, OR2C3, OR2C1, GNAT1, TECTA, GUCY2F, OR7G2, OR2A5, OR7G1, OR2A7, OR1F1, GUCY2D, GNAT2, TULP1, NPVF, OR6B2, OR6B3, CHRNB2, GRK1, TRPV1, MYO7A, TRPV2, TAS1R3, TAS1R2, OR7E…	3636	810	13528	1.12995	1	0.393513	24.6938
	GOTERM_BP_FAT	GO:0043450~alkene biosynthetic process	11	0.0235209	0.0150245	GGT5, PRG3, ALOX15B, ALOX5AP, PLA2G1B, ALOX12B, LTA4H, PLA2G5, ALOX12, C9ORF3, SYK	3636	19	13528	2.15402	1	0.397252	25.0981
	GOTERM_BP_FAT	GO:0045076~regulation of interleukin-2 biosynthetic process	11	0.0235209	0.0150245	CARD11, CD86, CD80, CD3E, STAT5A, IL17F, STAT5B, CD276, GLMN, CD4, CD28	3636	19	13528	2.15402	1	0.397252	25.0981
	GOTERM_BP_FAT	GO:0019370~leukotriene biosynthetic process	11	0.0235209	0.0150245	GGT5, PRG3, ALOX15B, ALOX5AP, PLA2G1B, ALOX12B, LTA4H, PLA2G5, ALOX12, C9ORF3, SYK	3636	19	13528	2.15402	1	0.397252	25.0981
	GOTERM_BP_FAT	GO:0006865~amino acid transport	35	0.0748391	0.0151919	SLC38A5, SLC38A3, NFKBIE, SLC6A20, SLC16A10, SLC38A8, SLC38A7, SLC7A8, SLC7A9, SLC38A10, SLC7A4, SLC7A5, SLC7A7, SLC11A1, SLC25A20, FOLR3, FOLR2, FOLR1, SLC1A6, ARL6IP5, CLN3, SLC25A4, PDPN, SLC6A14, SLC3A1, SLC7A13, SLC6A18, SLC6A19, SLC17A8, SLC6A7, SLC7A1, SLC6A6, CLN8, PDZK1, SLC25A15	3636	90	13528	1.44689	1	0.398686	25.3408
	GOTERM_BP_FAT	GO:0010817~regulation of hormone levels	54	0.115466	0.0155291	ALDH8A1, SCPEP1, CGA, EDN3, HNF1B, STAR, ATP6AP2, CYP11B1, FAM3B, CYP11B2, CRHBP, STAT5B, GHRHR, RDH8, APOA1, SERPINA6, TRPV4, SULT1E1, FGF2, SHBG, CYP11A1, SLCO4A1, DDO, DHRS2, DGAT1, GHRH, BACE2, CHST8, UGT2B11, GLP1R, NGF, MED1, TG, CPLX3, HSD3B1, HSD17B1, FFAR1, HFE, COMT, ALDH1A2, UGT1A3, UGT1A5, AGT, REN, UGT1A4, HSD17B6, SCARB1, KLK6, GPR119, FURIN, RDH12, AFP, UGT2B4, DIO1, PCSK1N, BCO2	3636	151	13528	1.33054	1	0.403504	25.8273
	GOTERM_BP_FAT	GO:0033135~regulation of peptidyl-serine phosphorylation	9	0.0192443	0.0161356	OSM, LIF, BAK1, SMAD7, BAX, IFNG, BDKRB2, IL11, AXIN1	3636	14	13528	2.3918	1	0.413513	26.6947
	GOTERM_BP_FAT	GO:0051090~regulation of transcription factor activity	39	0.0833921	0.0162153	THRA, TMEM189-UBE2V1, CYTL1, PRDX3, PYDC1, TNFRSF4, IL10, RPS3, MEN1, IRAK3, NLRC3, SMARCB1, HMOX1, AGT, TICAM1, PLA2G1B, ABRA, RHEBL1, IRAK2, IL4, IL5, SP100, TNFSF4, CREBZF, FOXJ1, SMAD7, PIM1, EDA2R, TMEM189, NLRP3, FLNA, SIGIRR, JMY, CARD11, C14ORF39, NCOA3, HNF4A, COMMD7, EDA, SMARCA4	3636	103	13528	1.40876	1	0.413081	26.808
	GOTERM_BP_FAT	GO:0006869~lipid transport	52	0.11119	0.0166486	PNLIP, PPARA, STAR, LDLR, PITPNA, APOA4, SLC25A20, KISS1R, APOA2, APOA1, NMUR2, APOA5, PLA2G1B, APOH, ATP8B1, ATP8B2, NPC1L1, CETP, LBP, GPIHBP1, ATP8B3, OSBP2, SIGMAR1, OSBPL10, CLN8, PLA2G5, APOC1, BDKRB2, ABCA4, SLCO2A1, APOC4, APOC3, SCARB1, PLTP, SOAT1, OSBPL5, OSBPL2, SPNS2, PSAP, ANXA1, ABCG8, APOL2, KCNN4, APOL3, ABCG5, APOL1, FABP3, FABP1, SPNS1, APOL6, APOL4, APOL5	3636	145	13528	1.33427	1	0.419454	27.421
	GOTERM_BP_FAT	GO:0046634~regulation of alpha-beta T cell activation	17	0.0363504	0.0172574	GIMAP5, ADORA2A, CD3E, IL27, TGFBR2, TNFRSF14, ITPKB, GIMAP1, CD86, CD80, IL4R, ZAP70, AP3D1, IL2RG, ITCH, SASH3, SYK	3636	36	13528	1.75694	1	0.428974	28.2739
	GOTERM_BP_FAT	GO:0016338~calcium-independent cell-cell adhesion	12	0.0256591	0.0172892	CLDN16, CLDN8, CLDN17, CLDN7, CLDN18, CLDN19, CLDN4, CLDN5, CLDN1, CLDN22, CLDN2, CLDN10	3636	22	13528	2.0294	1	0.427576	28.3182
	GOTERM_BP_FAT	GO:0006942~regulation of striated muscle contraction	12	0.0256591	0.0172892	CAV3, P2RX4, TNNT3, NOS1, MYL2, SMAD7, ARG2, MYBPH, MYLK2, ADRBK1, ATP1A2, TNNI1	3636	22	13528	2.0294	1	0.427576	28.3182
	GOTERM_BP_FAT	GO:0045579~positive regulation of B cell differentiation	6	0.0128296	0.0177332	STAT5A, STAT5B, IL2RG, INPP5D, CD27, SYK	3636	7	13528	3.18906	1	0.433795	28.934
	GOTERM_BP_FAT	GO:0002645~positive regulation of tolerance induction	6	0.0128296	0.0177332	IRAK3, CD3E, FOXJ1, TGFBR2, IDO1, ITCH	3636	7	13528	3.18906	1	0.433795	28.934
	GOTERM_BP_FAT	GO:0048016~inositol phosphate-mediated signaling	6	0.0128296	0.0177332	EDN3, PLCE1, NMUR1, NMUR2, EDN2, LACRT	3636	7	13528	3.18906	1	0.433795	28.934
	GOTERM_BP_FAT	GO:0002643~regulation of tolerance induction	6	0.0128296	0.0177332	IRAK3, CD3E, FOXJ1, TGFBR2, IDO1, ITCH	3636	7	13528	3.18906	1	0.433795	28.934
	GOTERM_BP_FAT	GO:0050868~negative regulation of T cell activation	19	0.0406269	0.0181585	GIMAP5, ADORA2A, FOXJ1, CD276, TNFRSF14, IDO1, SCGB1A1, PDCD1LG2, CD74, IL10, ZC3H8, GIMAP1, IL20RB, LAX1, IL4R, CD274, GLMN, ITCH, SPN	3636	42	13528	1.68312	1	0.439538	29.5191
	GOTERM_BP_FAT	GO:0051250~negative regulation of lymphocyte activation	23	0.04918	0.0185483	GIMAP5, HMGB3, ADORA2A, FOXJ1, SLA2, TNFRSF13B, CD276, TNFRSF14, IDO1, SCGB1A1, PDCD1LG2, IL10, CD74, ZC3H8, GIMAP1, IL20RB, LAX1, IL4R, CD274, GLMN, ITCH, INPP5D, SPN	3636	54	13528	1.58469	1	0.444526	30.0514
	GOTERM_BP_FAT	GO:0008202~steroid metabolic process	69	0.14754	0.0188364	CYP3A4, CYB5R3, LDLR, STAR, CYP11B1, LEPR, CYP11B2, STAT5B, SULT2B1, APOA4, RDH8, APOA2, APOA1, SERPINA6, SULT1A1, ATP8B1, NPC1L1, SULT1A2, CETP, SULT1E1, FGF2, WWOX, CELA3A, OSBP2, CELA3B, CYP11A1, SULT2A1, RXRA, NR0B2, SIGMAR1, SCAP, DHRS2, G6PC, AKR1B15, AKR1B10, UGT2B11, OSBPL10, CLN8, GC, HSD3B1, HSD17B2, HSD17B1, TFCP2L1, HMGCS1, APOC1, ABCA2, COMT, UGT1A3, C1QTNF3, UGT1A5, UGT1A4, APOC3, H…	3636	202	13528	1.27089	1	0.447627	30.4422
	GOTERM_BP_FAT	GO:0046637~regulation of alpha-beta T cell differentiation	13	0.0277974	0.019103	GIMAP5, IL27, TGFBR2, ITPKB, GIMAP1, CD86, CD80, IL4R, ZAP70, AP3D1, IL2RG, SASH3, SYK	3636	25	13528	1.9347	1	0.450302	30.8021
	GOTERM_BP_FAT	GO:0035036~sperm-egg recognition	10	0.0213826	0.0199322	ACR, HIST1H1T, ZP2, ZPBP, ZP3, SMCP, ZAN, ARSA, FCGBP, ATP8B3	3636	17	13528	2.18857	1	0.462532	31.9104
	GOTERM_BP_FAT	GO:0042310~vasoconstriction	10	0.0213826	0.0199322	EDN3, ACTG2, AVP, ACTC1, P2RX1, ACTA2, KEL, AGT, EDN2, ADRA1B	3636	17	13528	2.18857	1	0.462532	31.9104
	GOTERM_BP_FAT	GO:0007339~binding of sperm to zona pellucida	10	0.0213826	0.0199322	ACR, HIST1H1T, ZP2, ZPBP, ZP3, SMCP, ZAN, ARSA, FCGBP, ATP8B3	3636	17	13528	2.18857	1	0.462532	31.9104
	GOTERM_BP_FAT	GO:0018101~peptidyl-citrulline biosynthetic process from peptidyl-arginine	5	0.0106913	0.0204416	PADI6, PADI3, PADI2, PADI4, PADI1	3636	5	13528	3.72057	1	0.469071	32.5828
	GOTERM_BP_FAT	GO:0006081~cellular aldehyde metabolic process	14	0.0299356	0.0205239	ALDH8A1, HAO1, ALDH7A1, AKR1B15, AKR1B10, IDH2, ALDH3B2, IDH1, GLO1, DAO, GRHPR, AGXT, BCO2, ALDH3B1, ALDH3A1	3636	28	13528	1.86029	1	0.468441	32.6909
	GOTERM_BP_FAT	GO:0030888~regulation of B cell proliferation	14	0.0299356	0.0205239	IL4, CARD11, CDKN1A, IL5, TNFSF13B, TICAM1, TNFRSF13B, IL13, CHRNB2, CD40, INPP5D, TNFRSF4, SASH3, IL10	3636	28	13528	1.86029	1	0.468441	32.6909
	GOTERM_BP_FAT	GO:0019221~cytokine-mediated signaling pathway	28	0.0598713	0.0214585	CSF3, IL1R1, CCL2, STAT5A, CCR1, LEPR, EDN2, STAT5B, PF4, CX3CL1, PYDC1, IRAK3, STAT4, TGM2, CSF2RB, IRAK2, PLP2, IL5, SP100, IL6R, ADIPOQ, STAT3, KRT18, CCR2, JAK1, LRP8, JAK3, COMMD7	3636	70	13528	1.48823	1	0.481669	33.9063
	GOTERM_BP_FAT	GO:0032680~regulation of tumor necrosis factor production	15	0.0320739	0.0216102	TLR1, PF4, ADIPOQ, IL10, AZU1, IRAK3, BPI, NOD1, TICAM1, BCL3, CLEC7A, LBP, SPN, CD14, SASH3	3636	31	13528	1.80028	1	0.482097	34.1016
	GOTERM_BP_FAT	GO:0010876~lipid localization	55	0.117604	0.0221389	PNLIP, PPARA, LDLR, STAR, STAT5A, PITPNA, HEXB, STAT5B, APOA4, SLC25A20, KISS1R, APOA2, APOA1, NMUR2, APOA5, PLA2G1B, APOH, ATP8B1, ATP8B2, NPC1L1, CETP, LBP, GPIHBP1, ATP8B3, OSBP2, SIGMAR1, OSBPL10, CLN8, PLA2G5, APOC1, BDKRB2, ABCA4, SLCO2A1, APOC4, APOC3, SCARB1, PLTP, SOAT1, OSBPL5, OSBPL2, SPNS2, PSAP, ANXA1, ABCG8, APOL2, KCNN4, APOL3, ABCG5, APOL1, FABP3, FABP1, SPNS1, APOL6, APOL4, APOL5	3636	157	13528	1.30339	1	0.48846	34.7782
	GOTERM_BP_FAT	GO:0016049~cell growth	25	0.0534565	0.0226514	FGFR2, CAV3, SHBG, HPN, ATP6V0E1, FGFR3, ENOX2, NDN, PDGFB, FHL1, TGFB3, CSRP2, FGF20, IL7R, LEFTY1, LAMB2, NUPR1, ULK1, LEFTY2, ADRA1B, TNN, BIN3, ODF3B, EMP1, DCLK1	3636	61	13528	1.52482	1	0.494425	35.4276
	GOTERM_BP_FAT	GO:0030890~positive regulation of B cell proliferation	11	0.0235209	0.0229307	IL4, CARD11, CDKN1A, IL5, TNFSF13B, TICAM1, IL13, CHRNB2, CD40, TNFRSF4, SASH3	3636	20	13528	2.04631	1	0.496714	35.7789
	GOTERM_BP_FAT	GO:0006805~xenobiotic metabolic process	11	0.0235209	0.0229307	CYP3A4, CYP2F1, NCEH1, EPHX2, CYP1A2, AIP, S100A12, HNF4A, UGT1A3, UGT1A5, UGT1A4, UGT2B11, UGT2B4	3636	20	13528	2.04631	1	0.496714	35.7789
	GOTERM_BP_FAT	GO:0009266~response to temperature stimulus	32	0.0684243	0.0234178	CCL2, TRPV1, TRPV2, CLPB, IL18, RBM3, IGFBP7, TRPV3, CETN1, CRNN, GLRX2, ADRB3, XYLT1, AGT, MYOF, NOS1, TRPM8, CRYAA, CRYAB, GMPR, OSM, ADRB1, HSPB8, P2RX3, HSPB7, HSPB2, PEBP1, HSPB1, HSPB3, PCSK1N, SST, SCARA5	3636	83	13528	1.43444	1	0.502096	36.3874
	GOTERM_BP_FAT	GO:0006836~neurotransmitter transport	32	0.0684243	0.0234178	CPLX4, SEPT5, CPLX3, CPLX1, ADORA2A, SLC6A20, SLC6A3, RIMS3, SYN1, HRH3, SYN3, SV2A, STX1A, SLC25A4, LIN7B, SLC6A14, SNAPIN, ATP1A2, SLC6A17, SLC6A18, STX1B, SLC6A19, PARK7, SLC17A8, DOC2A, SLC6A7, SLC6A6, SERPINB7, SLC18A1, UNC13B, WNT7A, CLN8	3636	83	13528	1.43444	1	0.502096	36.3874
	GOTERM_BP_FAT	GO:0007187~G-protein signaling, coupled to cyclic nucleotide second messenger	42	0.0898069	0.0235047	ADCY4, AVPR2, ADCY1, CCL2, ADORA2A, CCR1, FPR1, ADORA1, GCGR, GHRHR, GPR3, ADRB3, HRH3, S1PR4, AGT, CNR2, NOS2, CALCRL, GLP2R, HTR1D, HTR1F, RXFP1, RXFP2, NPY1R, FLNA, SSTR4, GNAL, CRHR2, UCN3, CHRM4, ADRB1, SSTR3, APITD1, GHRH, CCR3, GIPR, GRM6, MC2R, HTR6, ADRA1B, CORT, MTNR1A, OPRD1	3636	115	13528	1.35882	1	0.50142	36.4953
	GOTERM_BP_FAT	GO:0006941~striated muscle contraction	20	0.0427652	0.0236348	MYL4, ACTC1, MYH1, MYH3, MYH2, TAZ, MYLK2, MYH7, ADRBK1, MYH6, CACNA1S, TNNI2, TNNT3, ARG2, GAA, MYOM1, CHRNA1, CASQ2, MAP2K6, MB	3636	46	13528	1.61764	1	0.501392	36.6567
	GOTERM_BP_FAT	GO:0001816~cytokine production	20	0.0427652	0.0236348	IL4, TNFSF4, CEBPE, IL18, IL19, IDO1, NLRP3, NFATC2IP, SLC11A1, NLRC4, NOD1, IL17F, PLA2G1B, MS4A2, FABP4, CD4, NFATC2, PTAFR, CD28, LCP2	3636	46	13528	1.61764	1	0.501392	36.6567
	GOTERM_BP_FAT	GO:0009628~response to abiotic stimulus	117	0.250176	0.0250989	RP1, XRCC2, APOBEC1, CLPB, RBM3, IL18, RCVRN, CNGB1, NR2E3, AQP2, BAK1, CUL5, CHRNA9, RGR, CRYAA, CRYAB, MGP, SAG, CCR4, ARRB1, HSPB8, KRT14, HSPB7, HSPB2, HSPB1, HSPB3, COL1A1, NGF, CCL2, KMO, OPN1SW, BDKRB2, ABCA4, ADRB3, PDE6B, PDE6C, OPN1MW2, RAC1, RNF168, IVL, GNAT1, GRIN1, TGFBR2, BRCA2, GNAT2, RNF8, GNGT1, TULP1, GNGT2, CDKN1A, TNFSF11, ABCG5, POLD1, P2RX3, ADRA1B, CHRNB2, RAD54B, SCARA3, …	3636	368	13528	1.1829	1	0.520707	38.4455
	GOTERM_BP_FAT	GO:0019932~second-messenger-mediated signaling	78	0.166784	0.0253521	F2RL3, EDN3, CCKAR, ADCY4, GNA15, ADCY1, EDN2, CXCR2, ADORA1, GHRHR, BTK, KISS1R, EIF4EBP2, NMUR1, NMUR2, S1PR4, NOS2, GLP2R, CALCRL, HTR1D, TOP2A, HTR1F, GPR139, PIK3C2G, NUDT4, RXFP1, RXFP2, PIK3CD, NTSR2, FLNA, SSTR4, GNAL, CRHR2, UCN3, PLCE1, SSTR3, ADRB1, CHRM4, APITD1, GHRH, CCR3, LACRT, GRM6, HTR6, MC2R, GIPR, PDE9A, GLP1R, PTAFR, AVPR2, HCRT, CCL2, ADORA2A, CCR1, FPR1, GCGR, GPR3, ADRB3, …	3636	235	13528	1.23491	1	0.522318	38.7501
	GOTERM_BP_FAT	GO:0042116~macrophage activation	9	0.0192443	0.0265462	AZU1, SLC11A1, SBNO2, CD93, EDN2, TICAM1, TLR1, LBP, TLR6	3636	15	13528	2.23234	1	0.536885	40.1668
	GOTERM_BP_FAT	GO:0046635~positive regulation of alpha-beta T cell activation	13	0.0277974	0.0269771	GIMAP5, CD3E, TGFBR2, ITPKB, GIMAP1, CD86, CD80, IL4R, ZAP70, AP3D1, IL2RG, SASH3, SYK	3636	26	13528	1.86029	1	0.540733	40.6704
	GOTERM_BP_FAT	GO:0018149~peptide cross-linking	13	0.0277974	0.0269771	LOR, ANXA1, EVPL, BGN, SPRR1A, TGM2, TGM3, TGM4, CSTA, TGM5, TGM6, IVL, TGM7	3636	26	13528	1.86029	1	0.540733	40.6704
	GOTERM_BP_FAT	GO:0044241~lipid digestion	7	0.0149678	0.0280134	APOA4, ABCG8, PNLIP, ABCG5, LDLR, PLA2G1B, NPC1L1	3636	10	13528	2.6044	1	0.552466	41.8651
	GOTERM_BP_FAT	GO:0043603~cellular amide metabolic process	23	0.04918	0.0288158	NMNAT3, DLST, ASPDH, GPD1, NMNAT2, ASS1, STAT5A, OTC, NOX1, STAT5B, NADSYN1, KMO, IDO1, ASL, ARG1, GCK, H6PD, ARG2, IDH1, QPRT, SLC25A15, DCXR, GHR	3636	56	13528	1.52809	1	0.560822	42.7745
	GOTERM_BP_FAT	GO:0009725~response to hormone stimulus	116	0.248038	0.0303217	ADCY4, CGA, A2M, ADCY1, THRA, APOBEC1, STAR, PDGFB, PGF, STAT5A, PTGS1, ARNT2, STAT5B, TGFB3, AQP1, AGXT, IL10, GHRHR, EIF4EBP1, GSTM3, APOA2, PRKAR2A, EIF4EBP2, PLA2G1B, GNG7, MB, PLD1, CRYAB, RXRA, FBP1, MGP, PTPRU, CDO1, TAT, SLC34A2, RETN, C1QB, UCN3, KRT19, COL1A1, NGF, ACR, CCL2, ERBB3, ABCA2, CCL5, ASL, SRC, TFF3, IDH1, TFF1, NUDC, SPP1, MAP2K1, TGFBR2, IL1RN, BRCA2, SREBF2, GH1, CDKN1A, H…	3636	367	13528	1.17598	1	0.577603	44.4447
	GOTERM_BP_FAT	GO:0009595~detection of biotic stimulus	10	0.0213826	0.0305272	NLRC4, NOD1, PGLYRP4, LY96, PGLYRP2, PGLYRP3, SCARB1, CLEC7A, LBP, NLRP3	3636	18	13528	2.06698	1	0.578128	44.6691
	GOTERM_BP_FAT	GO:0006814~sodium ion transport	46	0.09836	0.0308238	SLC8A3, SLC5A2, FXYD2, SLC9A8, SLC38A3, SLC9A6, SLC38A8, ATP1B2, SLC38A7, ATP1B4, SLC9A2, SLC38A10, SLC23A1, SLC24A4, SLC23A2, NALCN, SLC4A4, SCNN1B, SCNN1A, HCN2, SLC12A7, SLC12A1, SCN2B, SLC12A3, ATP4B, SLC24A5, SLC10A6, SLC34A1, ATP1A4, SLC10A4, ATP1A2, SLC10A2, SLC34A3, TRPM2, SLC34A2, SLC17A8, SLC17A3, SLC17A4, SLC17A1, SLC17A2, SLC5A8, SLC13A2, SLC5A7, SLC5A10, SCN4A, SLC5A12	3636	130	13528	1.31651	1	0.579741	44.9913
	GOTERM_BP_FAT	GO:0031960~response to corticosteroid stimulus	32	0.0684243	0.0327906	ALPL, A2M, CCL2, IGFBP7, PTGS1, ASL, CCL5, AGXT, IL10, SRC, GHRHR, PRSS8, APOA2, UGT1A3, UGT1A5, UGT1A4, FOSL1, GHR, PNLIPRP1, MAP2K1, RXRA, IL1RN, IL6R, PTPRU, CDO1, TAT, ADIPOQ, C1QB, CDKN1A, UCN3, PEBP1, FABP4, COL1A1, NGF	3636	85	13528	1.40069	1	0.60076	47.0837
	GOTERM_BP_FAT	GO:0002712~regulation of B cell mediated immunity	12	0.0256591	0.0355328	IL4, GIMAP5, IL27RA, C3, FOXJ1, FCER2, TBX21, TNFSF13, CD40, IL10, GIMAP1, IFNG, TNFSF12-TNFSF13	3636	24	13528	1.86029	1	0.628827	49.8754
	GOTERM_BP_FAT	GO:0002889~regulation of immunoglobulin mediated immune response	12	0.0256591	0.0355328	IL4, GIMAP5, IL27RA, C3, FOXJ1, FCER2, TBX21, TNFSF13, CD40, IL10, GIMAP1, IFNG, TNFSF12-TNFSF13	3636	24	13528	1.86029	1	0.628827	49.8754
	GOTERM_BP_FAT	GO:0032663~regulation of interleukin-2 production	14	0.0299356	0.0378814	TRAF2, CD3E, STAT5A, STAT5B, CD276, CARD11, CD86, IL20RB, CD80, IL17F, GLMN, CD4, SASH3, CD28	3636	30	13528	1.73627	1	0.650858	52.1549
	GOTERM_BP_FAT	GO:0046394~carboxylic acid biosynthetic process	53	0.113328	0.0384612	PRKAG3, SEPHS2, STAR, EDN2, PTGS1, NDUFAB1, AGXT, ELOVL1, PTGIS, ELOVL5, ELOVL3, PLA2G1B, ALOX12B, ELOVL6, AGPAT2, SYK, PLD1, PRG3, OTC, CDO1, PYCR1, PTGDS, SDS, ALOX15B, MECR, PLA2G5, ALOX12, PRODH, ASS1, OLAH, ASL, CD74, C1QTNF3, ALOX5AP, GSTO1, ACSL3, HPGDS, SHMT1, PLP1, MTHFD2L, TBXAS1, SCD, AMACR, FADS3, FADS2, ACACB, IDO1, FADS6, C9ORF3, AWAT2, GGT5, MTR, PRODH2, LTA4H, CBS	3636	155	13528	1.2722	1	0.654609	52.7023
	GOTERM_BP_FAT	GO:0016053~organic acid biosynthetic process	53	0.113328	0.0384612	PRKAG3, SEPHS2, STAR, EDN2, PTGS1, NDUFAB1, AGXT, ELOVL1, PTGIS, ELOVL5, ELOVL3, PLA2G1B, ALOX12B, ELOVL6, AGPAT2, SYK, PLD1, PRG3, OTC, CDO1, PYCR1, PTGDS, SDS, ALOX15B, MECR, PLA2G5, ALOX12, PRODH, ASS1, OLAH, ASL, CD74, C1QTNF3, ALOX5AP, GSTO1, ACSL3, HPGDS, SHMT1, PLP1, MTHFD2L, TBXAS1, SCD, AMACR, FADS3, FADS2, ACACB, IDO1, FADS6, C9ORF3, AWAT2, GGT5, MTR, PRODH2, LTA4H, CBS	3636	155	13528	1.2722	1	0.654609	52.7023
	GOTERM_BP_FAT	GO:0042102~positive regulation of T cell proliferation	17	0.0363504	0.038548	IL4, CD3E, STAT5A, IL18, STAT5B, CD276, IL15, PDCD1LG2, CARD11, CORO1A, TNFSF13B, CD80, IFNG, ZAP70, SPN, SYK, CD28	3636	39	13528	1.62179	1	0.653526	52.7837
	GOTERM_BP_FAT	GO:0031348~negative regulation of defense response	16	0.0342122	0.0385973	A2M, ADORA2A, CD276, SERPING1, ADORA1, ADIPOQ, IL10, IRAK3, TNFRSF1B, IL20RB, SAA2, SERPINF1, SAA1, SERPINC1, CALCRL, SPN	3636	36	13528	1.65359	1	0.652086	52.8299
	GOTERM_BP_FAT	GO:0007205~activation of protein kinase C activity by G-protein coupled receptor protein signaling pathway	16	0.0342122	0.0385973	HCRT, DGKQ, ADORA2A, PKHD1, EDN2, PICK1, DGKH, BDKRB1, DGKA, AZU1, PLCE1, DGKZ, MS4A2, CERK, PPAP2A, AGK	3636	36	13528	1.65359	1	0.652086	52.8299
	GOTERM_BP_FAT	GO:0046649~lymphocyte activation	66	0.141125	0.039736	LRRC8A, STAT5A, IL21R, STAT5B, TNFSF14, ITPKB, IL15, TPD52, IL10, IL11, FLT3LG, CD48, BAK1, NLRC3, CXCR5, SPN, RHOH, RAB27A, SYK, GAPT, CD3G, BST2, CD3D, CD3E, SLA2, RELB, CD40, WAS, CARD11, CD86, CD80, LAX1, CD40LG, IGBP1, LCK, KIR3DL1, LCP1, ITGAL, IL7R, HPRT1, TNFRSF4, CD74, ITGAM, SLC11A1, IL23A, ZAP70, CD2, BCL3, CD4, CD7, CD28, IL4, GIMAP5, TNFSF4, CD276, KIR2DS4, SLAMF1, VAV1, GIMAP1, RPL2…	3636	199	13528	1.23396	1	0.661067	53.8851
	GOTERM_BP_FAT	GO:0006508~proteolysis	309	0.660722	0.0402245	SCPEP1, MASP1, MASP2, PGC, RNF216, CDC16, MYLIP, C1QC, CFP, PGPEP1, CUL5, WWP2, FAP, APOH, ERAP1, HTRA4, PSENEN, CFI, HTRA3, CFD, ADAM8, TPSB2, PAN2, F12, CELA3A, CELA3B, F10, CAPNS1, ANAPC5, ESPL1, SERPING1, F7, TMEM27, C1QA, C1QB, UHRF1, ADAMTS8, HUWE1, PIAS4, TMPRSS11D, BACE2, BACE1, ST14, TMPRSS11B, TGFB1I1, ADAMTS2, ADAMTS4, ASPRV1, ACR, DNAH12, RBP3, KEL, UBA7, ASB11, ASB13, ASB16, ASB15, A…	3636	1054	13528	1.09076	1	0.663745	54.3309
	GOTERM_BP_FAT	GO:0002026~regulation of the force of heart contraction	9	0.0192443	0.0408268	MYL4, ADRB1, EDN2, ADRA1B, GAA, PEBP1, ADRBK1, MYH6, ATP1A2	3636	16	13528	2.09282	1	0.66742	54.8749
	GOTERM_BP_FAT	GO:0050764~regulation of phagocytosis	9	0.0192443	0.0408268	AZU1, SLC11A1, SPACA3, C3, SCARB1, CLEC7A, CALR, PTX3, ADIPOQ	3636	16	13528	2.09282	1	0.66742	54.8749
	GOTERM_BP_FAT	GO:0006760~folic acid and derivative metabolic process	9	0.0192443	0.0408268	MTHFD2, SHMT1, MTHFD2L, FOLR1, MTR, FTCD, FPGS, MTHFD1L, PIPOX	3636	16	13528	2.09282	1	0.66742	54.8749
	GOTERM_BP_FAT	GO:0002698~negative regulation of immune effector process	9	0.0192443	0.0408268	IRAK3, A2M, MASP1, IL20RB, FOXJ1, HMOX1, SERPING1, IL7R, SPN	3636	16	13528	2.09282	1	0.66742	54.8749
	GOTERM_BP_FAT	GO:0006812~cation transport	168	0.359228	0.0410282	SLC8A3, CALHM1, SLC9A8, SLC9A6, SLC22A18, ATOX1, ATP1B2, ATP6AP1, ATP1B4, SLC9A2, AQP1, KCNU1, SLC25A20, ATP2B3, CHRNA9, KCNK6, NALCN, SLC4A4, SLC12A7, CLCA1, SCN2B, SLC34A1, TCN1, PKD2L1, SLC34A3, SLC34A2, RHCG, RYR1, KCNMB3, FXYD2, SLC38A3, SLC38A8, SLC38A7, SLC38A10, CACNB2, HFE, CCL8, KCNA5, ATP12A, ATP6V1B1, KCNMB1, KCNJ1, ATP6V0C, SLC11A1, VDR, KCNS1, MRS2, KCNS2, TTYH1, SLC30A2, SLC31A2, S…	3636	553	13528	1.1303	1	0.667387	55.0554
	GOTERM_BP_FAT	GO:0002703~regulation of leukocyte mediated immunity	24	0.0513182	0.0417479	IL4, TRAF2, GIMAP5, IL27RA, FOXJ1, C3, STAT5A, FCER2, TBX21, STAT5B, STXBP2, TNFSF13, CD40, IL7R, IL10, GIMAP1, SH2D1A, IL20RB, HMOX1, IFNG, MS4A2, TNFSF12-TNFSF13, SASH3, SPN, SYK	3636	61	13528	1.46383	1	0.672024	55.695
	GOTERM_BP_FAT	GO:0042110~T cell activation	44	0.0940834	0.0428575	ITGAL, STAT5A, STAT5B, TNFSF14, ITPKB, IL15, IL7R, TNFRSF4, CD74, ITGAM, CD48, SLC11A1, NLRC3, IL23A, ZAP70, CD2, BCL3, CD4, SPN, CD28, RHOH, CD7, SYK, RAB27A, GIMAP5, TNFSF4, CD3G, CD3D, CD3E, SLA2, RELB, CD276, VAV1, WAS, GIMAP1, CARD11, CD86, CD80, RPL22, BAX, LCK, CLEC7A, TREML2, LCP1	3636	126	13528	1.29925	1	0.679964	56.6642
	GOTERM_BP_FAT	GO:0050708~regulation of protein secretion	23	0.04918	0.0428843	TNFSF4, ADORA2A, TGFB3, IL13, KRT20, CD40, NLRP3, PYDC1, TNFRSF4, IL10, KCNN4, APOA2, APOA1, SAA2, CD40LG, SAA1, ANG, IFNG, PLA2G1B, GLMN, EGF, SRGN, SCAMP5	3636	58	13528	1.4754	1	0.678359	56.6873
	GOTERM_BP_FAT	GO:0007190~activation of adenylate cyclase activity	22	0.0470417	0.0439997	ACR, AVPR2, ADCY4, ADCY1, CAP2, ADORA3, ADORA2A, RXFP2, GCGR, GHRHR, GPR3, ADCYAP1, GNAL, ADRB3, UCN3, ADRB1, GHRH, NTRK1, S1PR4, GIPR, CALCRL, GLP1R	3636	55	13528	1.48823	1	0.686098	57.6408
	GOTERM_BP_FAT	GO:0045058~T cell selection	10	0.0213826	0.0444797	CARD11, CD3D, CD3E, ZAP70, ITPKB, CD4, IL15, CD74, SPN, SYK	3636	19	13528	1.9582	1	0.68832	58.045
	GOTERM_BP_FAT	GO:0048589~developmental growth	32	0.0684243	0.044779	CGA, SERPINA10, NDN, NINJ2, NINJ1, INTS1, GLI2, LAMB2, FGA, PAX7, APOA5, SERPINE1, CHRNA1, KRTAP21-1, DCLK1, DMBX1, SHBG, KLK6, SOX10, TBCE, BRCA2, PLAUR, NOTCH3, SMO, NOTCH1, NDEL1, ULK1, BIN3, IGFBP1, PLAU, TM4SF4, SMARCA4	3636	87	13528	1.36849	1	0.689009	58.2951
	GOTERM_BP_FAT	GO:0007204~elevation of cytosolic calcium ion concentration	39	0.0833921	0.0456706	CAV3, C3AR1, HCRT, CCKAR, GNA15, CCR1, EDN2, GPR6, BDKRB1, BDKRB2, CXCR3, CCL28, P2RY4, SAA2, HRH3, SAA1, S1PR4, NMUR2, TGM2, TRPV4, KNG1, AVP, C5AR1, CCR9, CCR8, CCR7, PLCE1, CCR6, CCR5, CCR4, GHRH, CCR3, CCR2, LCK, GIPR, RYR1, EPOR, UTS2R, GLP1R	3636	110	13528	1.31911	1	0.694538	59.032
	GOTERM_BP_FAT	GO:0043372~positive regulation of CD4-positive, alpha beta T cell differentiation	7	0.0149678	0.0478302	CD86, GIMAP5, CD80, IL4R, IL2RG, SASH3, GIMAP1	3636	11	13528	2.36764	1	0.709836	60.766
	GOTERM_BP_FAT	GO:0009071~serine family amino acid catabolic process	7	0.0149678	0.0478302	PDPR, SHMT1, SDS, GCSH, CDO1, SARDH, CBS	3636	11	13528	2.36764	1	0.709836	60.766
	GOTERM_BP_FAT	GO:0046643~regulation of gamma-delta T cell activation	5	0.0106913	0.0483024	GIMAP5, STAT5A, STAT5B, SYK, GIMAP1	3636	6	13528	3.10048	1	0.711695	61.1358
	GOTERM_BP_FAT	GO:0045586~regulation of gamma-delta T cell differentiation	5	0.0106913	0.0483024	GIMAP5, STAT5A, STAT5B, SYK, GIMAP1	3636	6	13528	3.10048	1	0.711695	61.1358
	GOTERM_BP_FAT	GO:0010669~epithelial structure maintenance	5	0.0106913	0.0483024	MUC2, MUC3A, SERPINA3, TFF1, MUC6	3636	6	13528	3.10048	1	0.711695	61.1358
	GOTERM_BP_FAT	GO:0008228~opsonization	5	0.0106913	0.0483024	MBL2, CRP, FCN1, LBP, PTX3	3636	6	13528	3.10048	1	0.711695	61.1358
	GOTERM_BP_FAT	GO:0046645~positive regulation of gamma-delta T cell activation	5	0.0106913	0.0483024	GIMAP5, STAT5A, STAT5B, SYK, GIMAP1	3636	6	13528	3.10048	1	0.711695	61.1358
	GOTERM_BP_FAT	GO:0045588~positive regulation of gamma-delta T cell differentiation	5	0.0106913	0.0483024	GIMAP5, STAT5A, STAT5B, SYK, GIMAP1	3636	6	13528	3.10048	1	0.711695	61.1358
	GOTERM_BP_FAT	GO:0015802~basic amino acid transport	5	0.0106913	0.0483024	CLN3, SLC11A1, SLC38A3, SLC7A1, SLC3A1	3636	6	13528	3.10048	1	0.711695	61.1358
	GOTERM_BP_FAT	GO:0030277~maintenance of gastrointestinal epithelium	5	0.0106913	0.0483024	MUC2, MUC3A, SERPINA3, TFF1, MUC6	3636	6	13528	3.10048	1	0.711695	61.1358
	GOTERM_BP_FAT	GO:0001867~complement activation, lectin pathway	5	0.0106913	0.0483024	MBL2, MASP1, FCN3, MASP2, KRT1	3636	6	13528	3.10048	1	0.711695	61.1358
	GOTERM_BP_FAT	GO:0019240~citrulline biosynthetic process	5	0.0106913	0.0483024	PADI6, PADI3, PADI2, PADI4, PADI1	3636	6	13528	3.10048	1	0.711695	61.1358
	GOTERM_BP_FAT	GO:0030300~regulation of intestinal cholesterol absorption	5	0.0106913	0.0483024	APOA4, ABCG8, APOA2, ABCG5, APOA1	3636	6	13528	3.10048	1	0.711695	61.1358
	GOTERM_BP_FAT	GO:0051384~response to glucocorticoid stimulus	29	0.0620095	0.0498337	ALPL, A2M, CCL2, IGFBP7, PTGS1, ASL, CCL5, AGXT, IL10, GHRHR, APOA2, UGT1A3, UGT1A5, UGT1A4, FOSL1, GHR, PNLIPRP1, MAP2K1, RXRA, IL1RN, IL6R, PTPRU, CDO1, TAT, ADIPOQ, C1QB, CDKN1A, UCN3, PEBP1, FABP4, NGF	3636	78	13528	1.38329	1	0.721394	62.3123
	GOTERM_BP_FAT	GO:0051223~regulation of protein transport	40	0.0855304	0.0499976	ADORA2A, NFKBIE, TGFB3, IL13, TNFSF14, KRT20, PYDC1, TNFRSF4, PRDX1, IL10, UHMK1, APOA2, APOA1, SAA2, ANG, WWP2, SAA1, IFNG, PLA2G1B, RAB11A, BCL3, EGF, CD27, SRGN, SCAMP5, TNFSF4, PKIG, EDAR, CD40, TACC3, NLRP3, FLNA, KCNN4, SMO, HNF4A, CD40LG, LACRT, GLMN, EDA, LCP1	3636	114	13528	1.30546	1	0.720869	62.4363
	GOTERM_BP_FAT	GO:0051349~positive regulation of lyase activity	23	0.04918	0.0515464	ACR, AVPR2, ADCY4, ADCY1, CAP2, ADORA3, ADORA2A, RXFP2, GCGR, GHRHR, GPR3, ADCYAP1, GNAL, ADRB3, UCN3, ADRB1, FXN, GHRH, NTRK1, S1PR4, GIPR, CALCRL, GLP1R	3636	59	13528	1.45039	1	0.730271	63.5882
	GOTERM_BP_FAT	GO:0051101~regulation of DNA binding	42	0.0898069	0.0523483	THRA, TMEM189-UBE2V1, CYTL1, PRDX3, PYDC1, TNFRSF4, IL10, RPS3, MEN1, IRAK3, NLRC3, SMARCB1, HMOX1, AGT, TICAM1, PLA2G1B, ABRA, BCL3, RHEBL1, ERCC2, IRAK2, IL4, TNFSF4, IL5, SP100, CREBZF, FOXJ1, SMAD7, PIM1, EDA2R, TMEM189, NLRP3, FLNA, SIGIRR, JMY, CARD11, SMO, C14ORF39, NCOA3, HNF4A, COMMD7, EDA, SMARCA4	3636	121	13528	1.29144	1	0.734173	64.1714
	GOTERM_BP_FAT	GO:0009408~response to heat	22	0.0470417	0.0531101	CCL2, NOS1, CRYAA, TRPV1, CRYAB, TRPV2, CLPB, IGFBP7, CETN1, CRNN, OSM, XYLT1, HSPB8, P2RX3, HSPB7, HSPB2, PEBP1, HSPB1, HSPB3, SST, MYOF, SCARA5	3636	56	13528	1.46165	1	0.737715	64.7173
	GOTERM_BP_FAT	GO:0045762~positive regulation of adenylate cyclase activity	22	0.0470417	0.0531101	ACR, AVPR2, ADCY4, ADCY1, CAP2, ADORA3, ADORA2A, RXFP2, GCGR, GHRHR, GPR3, ADCYAP1, GNAL, ADRB3, UCN3, ADRB1, GHRH, NTRK1, S1PR4, GIPR, CALCRL, GLP1R	3636	56	13528	1.46165	1	0.737715	64.7173
	GOTERM_BP_FAT	GO:0009651~response to salt stress	8	0.0171061	0.0549143	ANXA7, AVP, AGT, BAX, TRPV4, KMO, BDKRB2, AQP2	3636	14	13528	2.12604	1	0.748052	65.9788
	GOTERM_BP_FAT	GO:0045069~regulation of viral genome replication	8	0.0171061	0.0549143	CCL3, VAPB, APOBEC3G, CCL5, TNIP1, APOBEC3F, TOP2A, CD28	3636	14	13528	2.12604	1	0.748052	65.9788
	GOTERM_BP_FAT	GO:0051051~negative regulation of transport	46	0.09836	0.0564988	HCRT, EDN3, FAM3D, NFKBIE, ERBB3, EDN2, PTGS1, APOC1, PXK, KCNA5, ADORA1, TNFRSF4, KCNJ11, IL10, IL11, LIF, BEST3, PACSIN1, APOA2, APOA1, HRH3, WWP2, HMOX1, RAC1, APOC3, EGF, ARL6IP5, SRGN, SCAMP5, NOS1, TNFSF4, CRYAA, PFKL, CRYAB, PKIG, SIRT4, NPY1R, TACC3, NLRP3, ADIPOQ, FLNA, OSM, ABCG8, ABCG5, HNF4A, UTS2R	3636	135	13528	1.26775	1	0.756537	67.0513
	GOTERM_BP_FAT	GO:0050890~cognition	266	0.568777	0.05921	RP1, ADCY1, PITPNA, STRC, CRHBP, OR1E2, OR8S1, OR6S1, OR4D2, OR4S2, CHRNA9, OR51L1, OR7C2, OR8A1, CDH23, OR5R1, C5AR1, CRYAA, CDHR1, TMIE, OR4D9, OR4D6, SAG, AAAS, PITPNM3, OR13F1, OR10K1, RTP3, RBP3, CACNB2, NTAN1, BDKRB1, PPT1, OTOR, OTOS, OPN1MW2, RLBP1, OR2C3, OR2C1, GNAT1, TECTA, GUCY2F, OR7G2, OR2A5, OR7G1, OR2A7, OR1F1, GUCY2D, GNAT2, TULP1, NPVF, OR6B2, OR6B3, CHRNB2, GRK1, TRPV1, MYO7A, …	3636	909	13528	1.08875	1	0.77139	68.8125
	GOTERM_BP_FAT	GO:0006818~hydrogen transport	24	0.0513182	0.0593371	TCIRG1, ATP5J2, ATP6V0E1, ATP4B, ATP6AP1, ATP1B4, NOX1, ATP1A4, ATP1A2, ATP6V1B1, HVCN1, ATP12A, ATP5G3, ATP6V1F, ATP6V0C, ATP6V1C2, UCP3, SLC23A2, ATP6V1E2, ATP5O, ATP5A1, ATP6V0A4, ATP6V0D1, ATP6V0D2	3636	63	13528	1.41736	1	0.770555	68.8928
	GOTERM_BP_FAT	GO:0007169~transmembrane receptor protein tyrosine kinase signaling pathway	72	0.153955	0.0602863	MPZL1, NRTN, PDGFB, STAT5A, ATP6AP1, STAT5B, CLNK, EIF4EBP1, EIF4EBP2, TDGF1, TIE1, FGF1, FGF2, ROS1, FGF3, FGF4, GHR, PTPRJ, SGPL1, RET, STAP1, CD3E, PICK1, PTPRT, FGF22, FGF20, FLNA, DOK2, PLCE1, DOK4, DOK5, VEGFA, ROR1, ROR2, NGF, LCP2, FGFR2, FGFR4, CCL2, FGFR3, NDN, ADORA2A, ERBB3, ABI1, BDKRB2, EPHB3, EPHB1, PXN, SRC, ADCYAP1, TEK, CD4, EGF, CD7, PLAT, TXNIP, CNKSR1, LTK, FLT4, AXL, EPHA1, …	3636	224	13528	1.1959	1	0.774499	69.4866
	GOTERM_BP_FAT	GO:0040007~growth	60	0.128296	0.0605835	CGA, GDF2, ATP6V0E1, ENOX2, PDGFB, GDF5, TGFB3, INTS1, GLI2, PAX7, APOA5, SERPINE1, SEPP1, CHRNA1, KRTAP21-1, SHBG, SOX10, RXRA, TBCE, FGF20, PLAUR, LEFTY1, SMO, G6PC, NDEL1, BIN3, TM4SF4, EMP1, SMARCA4, CAV3, FGFR2, SERPINA10, FGFR3, NDN, FHL1, NINJ2, NINJ1, IL7R, TAL2, LAMB2, FGA, LEFTY2, ETNK2, TNN, DCLK1, ERCC2, DMBX1, KLK6, HPN, BRCA2, CSRP2, NOTCH3, NOTCH1, CCNB2, NUPR1, ULK1, ADRA1B, IGFBP…	3636	183	13528	1.21986	1	0.774644	69.6703
	GOTERM_BP_FAT	GO:0009719~response to endogenous stimulus	124	0.265144	0.0610941	ADCY4, CGA, A2M, ADCY1, APOBEC1, THRA, PDGFB, STAR, PGF, STAT5A, PTGS1, ARNT2, STAT5B, TGFB3, AQP1, AGXT, IL10, GHRHR, EIF4EBP1, GSTM3, APOA2, PRKAR2A, EIF4EBP2, PLA2G1B, GNG7, MB, PLD1, CRYAB, RXRA, FBP1, MGP, PTPRU, CDO1, TAT, SLC34A2, RETN, C1QB, UCN3, KRT19, COL1A1, NGF, ACR, CCL2, ADORA2A, ERBB3, HMGCS1, ABCA2, CCL5, ASL, SRC, TFF3, IDH1, TFF1, NUDC, SPP1, MAP2K1, GRIN1, TGFBR2, IL1RN, BRCA2…	3636	405	13528	1.13914	1	0.776	69.9835
	GOTERM_BP_FAT	GO:0055092~sterol homeostasis	16	0.0342122	0.0617742	SOAT1, CAV3, LDLR, ABCA2, ABCG8, APOA4, APOA2, G6PC, ABCG5, APOA1, MALL, APOC3, FABP4, NPC1L1, CETP, SCARB1	3636	38	13528	1.56656	1	0.778286	70.3958
	GOTERM_BP_FAT	GO:0042632~cholesterol homeostasis	16	0.0342122	0.0617742	SOAT1, CAV3, LDLR, ABCA2, ABCG8, APOA4, APOA2, G6PC, ABCG5, APOA1, MALL, APOC3, FABP4, NPC1L1, CETP, SCARB1	3636	38	13528	1.56656	1	0.778286	70.3958
	GOTERM_BP_FAT	GO:0032374~regulation of cholesterol transport	10	0.0213826	0.0621107	APOA4, ABCG8, APOA2, ABCG5, APOA1, APOC3, APOC1, ABCA2, CETP, ADIPOQ	3636	20	13528	1.86029	1	0.778631	70.5978
	GOTERM_BP_FAT	GO:0034368~protein-lipid complex remodeling	10	0.0213826	0.0621107	APOA4, APOA2, AGT, APOA5, APOC3, APOC1, PLA2G2A, MPO, SCARB1, CETP	3636	20	13528	1.86029	1	0.778631	70.5978
	GOTERM_BP_FAT	GO:0032371~regulation of sterol transport	10	0.0213826	0.0621107	APOA4, ABCG8, APOA2, ABCG5, APOA1, APOC3, APOC1, ABCA2, CETP, ADIPOQ	3636	20	13528	1.86029	1	0.778631	70.5978
	GOTERM_BP_FAT	GO:0034369~plasma lipoprotein particle remodeling	10	0.0213826	0.0621107	APOA4, APOA2, AGT, APOA5, APOC3, APOC1, PLA2G2A, MPO, SCARB1, CETP	3636	20	13528	1.86029	1	0.778631	70.5978
	GOTERM_BP_FAT	GO:0050848~regulation of calcium-mediated signaling	10	0.0213826	0.0621107	NCAM1, P2RX4, PLEK, CD3E, P2RX3, SLA2, ZAP70, RGN, CD4, SYK	3636	20	13528	1.86029	1	0.778631	70.5978
	GOTERM_BP_FAT	GO:0034367~macromolecular complex remodeling	10	0.0213826	0.0621107	APOA4, APOA2, AGT, APOA5, APOC3, APOC1, PLA2G2A, MPO, SCARB1, CETP	3636	20	13528	1.86029	1	0.778631	70.5978
	GOTERM_BP_FAT	GO:0015672~monovalent inorganic cation transport	99	0.211688	0.0628696	SLC8A3, SLC9A8, SLC9A6, ATP1B2, ATP6AP1, SLC9A2, ATP1B4, KCNU1, KCNK6, NALCN, SLC4A4, SLC12A7, SCN2B, SLC34A1, SLC34A3, SLC34A2, KCNMB3, FXYD2, SLC38A3, SLC38A8, SLC38A7, SLC38A10, KCNA5, ATP12A, ATP6V1B1, KCNMB1, KCNJ1, ATP6V0C, KCNS1, KCNS2, HCN2, ATP5J2, KCNK1, KCTD7, KCNK3, KCNJ5, KCNJ4, KCNJ6, KCNJ9, UCP3, KCTD17, SLC13A2, KCTD14, SLC5A10, SLC5A12, KCNJ16, SLC5A2, KCNJ18, ATP6V0E1, KCNK15, K…	3636	318	13528	1.15829	1	0.781292	71.0487
	GOTERM_BP_FAT	GO:0031281~positive regulation of cyclase activity	22	0.0470417	0.06348	ACR, AVPR2, ADCY4, ADCY1, CAP2, ADORA3, ADORA2A, RXFP2, GCGR, GHRHR, GPR3, ADCYAP1, GNAL, ADRB3, UCN3, ADRB1, GHRH, NTRK1, S1PR4, GIPR, CALCRL, GLP1R	3636	57	13528	1.43601	1	0.783101	71.4066
	GOTERM_BP_FAT	GO:0045777~positive regulation of blood pressure	11	0.0235209	0.0635851	AVP, ADRB1, AGT, CYP11B2, ADRA1B, EPHX2, UTS2R, QRFP, ADORA1, ENG, ADIPOQ	3636	23	13528	1.7794	1	0.782171	71.4678
	GOTERM_BP_FAT	GO:0009410~response to xenobiotic stimulus	11	0.0235209	0.0635851	CYP3A4, CYP2F1, NCEH1, EPHX2, CYP1A2, AIP, S100A12, HNF4A, UGT1A3, UGT1A5, UGT1A4, UGT2B11, UGT2B4	3636	23	13528	1.7794	1	0.782171	71.4678
	GOTERM_BP_FAT	GO:0032945~negative regulation of mononuclear cell proliferation	14	0.0299356	0.063661	FOXJ1, TNFRSF13B, CD276, TNFRSF14, IDO1, SCGB1A1, IL10, PDCD1LG2, IL20RB, CD274, GLMN, ITCH, INPP5D, SPN	3636	32	13528	1.62775	1	0.781087	71.5118
	GOTERM_BP_FAT	GO:0050672~negative regulation of lymphocyte proliferation	14	0.0299356	0.063661	FOXJ1, TNFRSF13B, CD276, TNFRSF14, IDO1, SCGB1A1, IL10, PDCD1LG2, IL20RB, CD274, GLMN, ITCH, INPP5D, SPN	3636	32	13528	1.62775	1	0.781087	71.5118
	GOTERM_BP_FAT	GO:0042246~tissue regeneration	14	0.0299356	0.063661	KLK6, SERPINA10, NINJ2, NINJ1, PLAUR, NOTCH3, NOTCH1, FGA, PAX7, SERPINE1, APOA5, IGFBP1, TM4SF4, PLAU	3636	32	13528	1.62775	1	0.781087	71.5118
	GOTERM_BP_FAT	GO:0070664~negative regulation of leukocyte proliferation	14	0.0299356	0.063661	FOXJ1, TNFRSF13B, CD276, TNFRSF14, IDO1, SCGB1A1, IL10, PDCD1LG2, IL20RB, CD274, GLMN, ITCH, INPP5D, SPN	3636	32	13528	1.62775	1	0.781087	71.5118
	GOTERM_BP_FAT	GO:0030168~platelet activation	14	0.0299356	0.063661	CD9, FGG, P2RX1, PLEK, SAA2, FGA, CD40LG, SAA1, FGB, PF4, CD40, TREML1, ENTPD2, IL11	3636	32	13528	1.62775	1	0.781087	71.5118
	GOTERM_BP_FAT	GO:0045807~positive regulation of endocytosis	13	0.0277974	0.0641504	AZU1, SLC11A1, SPACA3, ACTN4, C3, ATP6AP1, APOA5, PPT1, CLEC7A, CD63, CALR, PTX3, SELE	3636	29	13528	1.66784	1	0.782231	71.7948
	GOTERM_BP_FAT	GO:0002637~regulation of immunoglobulin production	12	0.0256591	0.0641829	IL4, TNFSF4, IL27RA, CD40LG, TBX21, IFNG, IL13, TNFSF13, TNFSF12-TNFSF13, CD40, TNFRSF4, SASH3, IL10	3636	26	13528	1.71719	1	0.780924	71.8134
	GOTERM_BP_FAT	GO:0046888~negative regulation of hormone secretion	12	0.0256591	0.0641829	OSM, LIF, EDN3, PFKL, FAM3D, EDN2, SIRT4, NPY1R, ADORA1, KCNJ11, ADIPOQ, IL11	3636	26	13528	1.71719	1	0.780924	71.8134
	GOTERM_BP_FAT	GO:0050819~negative regulation of coagulation	12	0.0256591	0.0641829	KNG1, F12, HS3ST5, PDGFB, SERPINE1, APOH, KRT1, TSPAN8, ANXA4, CPB2, PLAU, PROC	3636	26	13528	1.71719	1	0.780924	71.8134
	GOTERM_BP_FAT	GO:0006599~phosphagen metabolic process	6	0.0128296	0.0649118	CKMT1A, CKMT1B, CKMT2, STAT5A, STAT5B, GAMT, GHR	3636	9	13528	2.48038	1	0.78333	72.2297
	GOTERM_BP_FAT	GO:0043011~myeloid dendritic cell differentiation	6	0.0128296	0.0649118	CSF2, DHRS2, GIMAP5, RELB, TGFBR2, GIMAP1	3636	9	13528	2.48038	1	0.78333	72.2297
	GOTERM_BP_FAT	GO:0006600~creatine metabolic process	6	0.0128296	0.0649118	CKMT1A, CKMT1B, CKMT2, STAT5A, STAT5B, GAMT, GHR	3636	9	13528	2.48038	1	0.78333	72.2297
	GOTERM_BP_FAT	GO:0001773~myeloid dendritic cell activation	6	0.0128296	0.0649118	CSF2, DHRS2, GIMAP5, RELB, TGFBR2, GIMAP1	3636	9	13528	2.48038	1	0.78333	72.2297
	GOTERM_BP_FAT	GO:0008360~regulation of cell shape	21	0.0449035	0.0656068	FGD2, FGD1, PALM, SHROOM3, PALM2-AKAP2, PDPN, FBLIM1, ITGB2, GAS2, RHOU, GAS7, ANXA7, CORO1A, CDC42EP2, CDC42EP1, VEGFA, MYH14, CDC42EP4, ARAP3, AKAP2, FGD3, CDC42EP5	3636	54	13528	1.44689	1	0.785514	72.621
	GOTERM_BP_FAT	GO:0055088~lipid homeostasis	20	0.0427652	0.0677588	SOAT1, CAV3, LDLR, ABCA2, ABCG8, APOA4, ASGR2, APOA2, G6PC, ABCG5, APOA1, MALL, HNF4A, APOC4, APOA5, APOC3, FABP4, NPC1L1, CETP, SCARB1	3636	51	13528	1.45905	1	0.795019	73.8
	GOTERM_BP_FAT	GO:0006631~fatty acid metabolic process	64	0.136849	0.0683742	PRKAG3, PPARA, STAT5A, EDN2, STAT5B, PTGS1, NDUFAB1, ACSF2, ELOVL1, CRYL1, PTGIS, ELOVL5, PTGES, ELOVL3, PLA2G1B, ALOX12B, ELOVL6, SYK, GHR, PRG3, PDPN, ADIPOR2, LYPLA1, HAO1, PNPLA8, PTGDS, ALOX15B, HAO2, MECR, PLA2G5, ALOX12, ECH1, OLAH, ACSBG2, ECHS1, ADH7, CD74, ALOX5AP, BDH2, ACSL3, HPGDS, PLP1, PTGR1, TBXAS1, SCD, FADS3, EPHX2, FADS2, ACACB, FADS6, ADIPOQ, C9ORF3, AWAT2, CYP4A11, CYP4F8, GG…	3636	198	13528	1.20261	1	0.796638	74.1282
	GOTERM_BP_FAT	GO:0045937~positive regulation of phosphate metabolic process	35	0.0748391	0.0690596	CSF2, GDF2, ITLN1, TGFB3, IL34, ADORA1, IL11, LIF, ANG, AGT, TDGF1, IFNG, CD4, EGF, FAM129A, FGF2, AXIN1, GHR, SYK, IL4, IL3, IL5, CD3E, HCLS1, TNFRSF14, IL6R, ADIPOQ, OSM, GH1, CD80, MAPK15, LACRT, GLMN, ENG, GRK1	3636	100	13528	1.3022	1	0.798572	74.4891
	GOTERM_BP_FAT	GO:0010562~positive regulation of phosphorus metabolic process	35	0.0748391	0.0690596	CSF2, GDF2, ITLN1, TGFB3, IL34, ADORA1, IL11, LIF, ANG, AGT, TDGF1, IFNG, CD4, EGF, FAM129A, FGF2, AXIN1, GHR, SYK, IL4, IL3, IL5, CD3E, HCLS1, TNFRSF14, IL6R, ADIPOQ, OSM, GH1, CD80, MAPK15, LACRT, GLMN, ENG, GRK1	3636	100	13528	1.3022	1	0.798572	74.4891
	GOTERM_BP_FAT	GO:0030808~regulation of nucleotide biosynthetic process	38	0.0812539	0.0691814	ACR, AVPR2, PALM, ADCY4, ADCY1, ADORA3, ADORA2A, ADORA1, GCGR, GHRHR, GPR3, ADCYAP1, ADRB3, HRH3, S1PR4, GALR3, GUCY1A3, CALCRL, GUCA2B, GUCA1A, AVP, CAP2, RXFP2, NPY1R, FLNA, GNAL, UCN3, CHRM4, ADRB1, APITD1, GHRH, NTRK1, CCR2, GRM6, GIPR, CORT, PDZD3, GLP1R, OPRD1	3636	110	13528	1.28529	1	0.797761	74.5528
	GOTERM_BP_FAT	GO:0030802~regulation of cyclic nucleotide biosynthetic process	38	0.0812539	0.0691814	ACR, AVPR2, PALM, ADCY4, ADCY1, ADORA3, ADORA2A, ADORA1, GCGR, GHRHR, GPR3, ADCYAP1, ADRB3, HRH3, S1PR4, GALR3, GUCY1A3, CALCRL, GUCA2B, GUCA1A, AVP, CAP2, RXFP2, NPY1R, FLNA, GNAL, UCN3, CHRM4, ADRB1, APITD1, GHRH, NTRK1, CCR2, GRM6, GIPR, CORT, PDZD3, GLP1R, OPRD1	3636	110	13528	1.28529	1	0.797761	74.5528
	GOTERM_BP_FAT	GO:0006979~response to oxidative stress	54	0.115466	0.0694241	STAR, ATOX1, PTGS1, PDLIM1, PRDX3, PRDX1, APOA4, SLC23A2, HMOX1, GPX4, SERPINE1, VNN1, GPX8, GPX7, SEPP1, FOSL1, NDUFS2, MB, OXR1, MT3, SGK2, CYP11A1, CRYAB, NEIL1, MYH7, TAT, TRPM2, PYCR1, DHRS2, NPTXR, PEBP1, COL1A1, PRNP, CLN8, MBL2, ADRBK1, RRM2B, CCL5, PXN, GLRX2, PSMB5, EPX, KRT1, IPCEF1, IDH1, ERCC2, TXNIP, LPO, MAP2K1, OLR1, PARK7, UCP3, MPO, SCARA3	3636	164	13528	1.22507	1	0.797538	74.6792
	GOTERM_BP_FAT	GO:0045471~response to ethanol	24	0.0513182	0.0698477	PRF1, ACTC1, AVP, CCL2, APOBEC1, STAR, SLC6A3, GRIN1, STAT5B, TH, ADH6, ADH7, IL6R, CDO1, ATP5G3, ADIPOQ, STAT3, UGT1A3, UGT1A5, UGT1A4, ARSA, PEBP1, ABAT, CHRNB2, LCT, CD27	3636	64	13528	1.39521	1	0.798186	74.8983
	GOTERM_BP_FAT	GO:0051346~negative regulation of hydrolase activity	19	0.0406269	0.0699233	GNAT1, HERPUD1, PLEK, ADORA2A, LEPR, CST3, NEIL1, APOC1, INTS1, BIRC5, SFN, PXK, TNNT2, APOA2, APOA1, APOC3, CSTB, CSTA, ANGPTL4	3636	48	13528	1.47273	1	0.797165	74.9372
	GOTERM_BP_FAT	GO:0018212~peptidyl-tyrosine modification	19	0.0406269	0.0699233	TPST1, ERBB3, STAT5A, ABI3, ABI2, ABI1, SRC, BTK, TYK2, OSM, IL12RB1, IFNG, ZAP70, JAK1, JAK3, CD6, EGF, SYK, GHR	3636	48	13528	1.47273	1	0.797165	74.9372
	GOTERM_BP_FAT	GO:0042327~positive regulation of phosphorylation	34	0.0727008	0.0718931	CSF2, GDF2, ITLN1, TGFB3, IL34, IL11, LIF, ANG, AGT, TDGF1, IFNG, CD4, EGF, FAM129A, FGF2, AXIN1, GHR, SYK, IL4, IL3, IL5, CD3E, HCLS1, TNFRSF14, IL6R, ADIPOQ, OSM, GH1, CD80, MAPK15, LACRT, GLMN, ENG, GRK1	3636	97	13528	1.30412	1	0.805054	75.9313
	GOTERM_BP_FAT	GO:0043433~negative regulation of transcription factor activity	18	0.0384887	0.0720834	IRAK2, SP100, TNFSF4, THRA, FOXJ1, SMAD7, PIM1, NLRP3, PYDC1, TNFRSF4, FLNA, RPS3, SIGIRR, MEN1, IRAK3, HNF4A, HMOX1, COMMD7	3636	45	13528	1.48823	1	0.804576	76.0254
	GOTERM_BP_FAT	GO:0015992~proton transport	23	0.04918	0.0724668	TCIRG1, ATP5J2, ATP6V0E1, ATP4B, ATP6AP1, ATP1B4, NOX1, ATP1A4, ATP1A2, ATP6V1B1, HVCN1, ATP12A, ATP5G3, ATP6V1F, ATP6V0C, ATP6V1C2, UCP3, ATP6V1E2, ATP5O, ATP5A1, ATP6V0A4, ATP6V0D1, ATP6V0D2	3636	61	13528	1.40284	1	0.804984	76.2137
	GOTERM_BP_FAT	GO:0034377~plasma lipoprotein particle assembly	7	0.0149678	0.0744069	APOA4, SOAT1, APOA2, APOA1, DGAT1, APOC3, APOC1	3636	12	13528	2.17033	1	0.812338	77.1457
	GOTERM_BP_FAT	GO:0065005~protein-lipid complex assembly	7	0.0149678	0.0744069	APOA4, SOAT1, APOA2, APOA1, DGAT1, APOC3, APOC1	3636	12	13528	2.17033	1	0.812338	77.1457
	GOTERM_BP_FAT	GO:0008207~C21-steroid hormone metabolic process	7	0.0149678	0.0744069	AFP, DHRS2, CYP11A1, CYP11B1, CYP11B2, STAT5B, FGF2	3636	12	13528	2.17033	1	0.812338	77.1457
	GOTERM_BP_FAT	GO:0050766~positive regulation of phagocytosis	7	0.0149678	0.0744069	AZU1, SLC11A1, SPACA3, C3, CLEC7A, CALR, PTX3	3636	12	13528	2.17033	1	0.812338	77.1457
	GOTERM_BP_FAT	GO:0009886~post-embryonic morphogenesis	7	0.0149678	0.0744069	BAK1, BAX, MYO7A, GDF5, KRTAP21-1, GRK1, CDH23	3636	12	13528	2.17033	1	0.812338	77.1457
	GOTERM_BP_FAT	GO:0002920~regulation of humoral immune response	7	0.0149678	0.0744069	A2M, GIMAP5, MASP1, FOXJ1, FCER2, SERPING1, GIMAP1	3636	12	13528	2.17033	1	0.812338	77.1457
	GOTERM_BP_FAT	GO:0032386~regulation of intracellular transport	26	0.0555948	0.0754246	NCBP2, NFKBIE, TGFB3, TNFSF14, ABCA2, PRDX1, IL10, UHMK1, BCL3, CD27, KHDRBS1, CRYAA, NUDT4, CRYAB, PKIG, MYLK2, EDAR, TACC3, NLRP3, FLNA, SMO, AAAS, HNF4A, LACRT, EDA, LCP1	3636	71	13528	1.36246	1	0.815447	77.6207
	GOTERM_BP_FAT	GO:0070201~regulation of establishment of protein localization	41	0.0876687	0.0770892	ADORA2A, NFKBIE, TGFB3, IL13, TNFSF14, KRT20, PYDC1, TNFRSF4, PRDX1, IL10, UHMK1, PDPK1, APOA2, APOA1, SAA2, ANG, WWP2, SAA1, IFNG, PLA2G1B, RAB11A, BCL3, EGF, CD27, SRGN, SCAMP5, TNFSF4, PKIG, EDAR, CD40, TACC3, NLRP3, FLNA, KCNN4, SMO, HNF4A, CD40LG, LACRT, GLMN, EDA, LCP1	3636	121	13528	1.26069	1	0.821193	78.3775
	GOTERM_BP_FAT	GO:0060429~epithelium development	72	0.153955	0.0771509	LOR, E2F4, PGF, LCE3C, GLI2, BARX1, GSTM3, CD44, LCE2D, LCE4A, RET, NODAL, SCUBE1, VANGL2, FOXN1, EVPL, CA9, RHCG, KRT14, VEGFA, SPRR3, TGIF1, SPRR4, CSTA, TGFB1I1, EMP1, SMARCA4, SHROOM3, LCE5A, TFCP2L1, SPRR2G, EHF, SPRR2F, LCE1B, SFN, LCE1A, ALDH1A2, KRT5, PPL, POU2F3, AGT, SPRR2A, UPK1A, SPRR2B, MSI1, TGM3, AHNAK2, KRT2, KRT3, KRT4, IVL, UPK2, TXNIP, MAP2K1, PPHLN1, LCE6A, GRSF1, ANXA1, LCE2C…	3636	227	13528	1.18009	1	0.820168	78.4051
	GOTERM_BP_FAT	GO:0051339~regulation of lyase activity	35	0.0748391	0.0781151	ACR, AVPR2, PALM, ADCY4, ADCY1, ADORA3, ADORA2A, ADORA1, GCGR, GHRHR, GPR3, ADCYAP1, ADRB3, FXN, HRH3, S1PR4, GALR3, CALCRL, GUCA1A, CAP2, RXFP2, NPY1R, FLNA, GNAL, UCN3, CHRM4, ADRB1, APITD1, GHRH, NTRK1, GRM6, GIPR, CCR2, CORT, GLP1R, OPRD1	3636	101	13528	1.28931	1	0.822873	78.8317
	GOTERM_BP_FAT	GO:0050730~regulation of peptidyl-tyrosine phosphorylation	25	0.0534565	0.0784337	CSF2, PDGFB, ITGB2, IL11, LIF, AGT, IFNG, TDGF1, CD4, EGF, GHR, SYK, IL4, IL3, IL5, CD3E, HCLS1, TNFRSF14, IL6R, ADIPOQ, OSM, GH1, CD80, HNF4A, LACRT	3636	68	13528	1.36786	1	0.822909	78.9709
	GOTERM_BP_FAT	GO:0006957~complement activation, alternative pathway	8	0.0171061	0.0797364	C8A, CFP, C8B, C7, C9, C3, CFD, C8G	3636	15	13528	1.98431	1	0.826894	79.5312
	GOTERM_BP_FAT	GO:0043370~regulation of CD4-positive, alpha beta T cell differentiation	8	0.0171061	0.0797364	CD86, GIMAP5, CD80, IL27, IL4R, IL2RG, SASH3, GIMAP1	3636	15	13528	1.98431	1	0.826894	79.5312
	GOTERM_BP_FAT	GO:0042304~regulation of fatty acid biosynthetic process	8	0.0171061	0.0797364	APOA4, AVP, HNF4A, AGT, APOA5, APOC3, MLXIPL, APOC1	3636	15	13528	1.98431	1	0.826894	79.5312
	GOTERM_BP_FAT	GO:0007620~copulation	8	0.0171061	0.0797364	AVP, EDDM3A, P2RX1, SEMG1, PI3, ABAT, DDO, KLK14	3636	15	13528	1.98431	1	0.826894	79.5312
	GOTERM_BP_FAT	GO:0042127~regulation of cell proliferation	230	0.4918	0.0799704	EDN3, RARRES3, S100A6, PGF, EDN2, STAT5A, PTGS1, STAT5B, ADORA1, SSR1, MAGED1, CUL5, CDCA7, SERPINE1, IFNG, PLA2G1B, APOH, SYK, CGRRF1, CAPNS1, CD3E, RXRA, NODAL, CD40, PTPRU, MARK4, PDCD1LG2, SSTR4, SIRPG, ADAMTS8, SSTR3, HNF4A, ALOX15B, CD33, VEGFA, PLA2G2A, TGIF1, TGFB1I1, EIF2AK2, ENPP7, ERBB3, BDKRB2, CALR, LIF, RAC2, BAI1, ZAP70, KLF5, PHB, TGFBR2, SLAMF1, TMEM115, NOTCH1, CHRNB2, UTS2R, EN…	3636	787	13528	1.08733	1	0.82658	79.6304
	GOTERM_BP_FAT	GO:0006939~smooth muscle contraction	14	0.0299356	0.0800822	KNG1, EDN3, ACTC1, TRPV1, ACTA2, EDN2, BDKRB2, ACTG2, SMTN, CHRM3, NMUR1, AGT, P2RX3, CHRNB2	3636	33	13528	1.57842	1	0.825784	79.6776
	GOTERM_BP_FAT	GO:0055085~transmembrane transport	169	0.361366	0.0801375	SLC22A17, SLC8A3, SLC9A8, SLC9A6, SLC22A18, SLC22A12, ATP6AP1, SLC9A2, AQP4, AQP7, SLC22A11, CNGB1, AQP6, AQP1, AQP3, AQP2, KCNU1, SLC25A20, SLC2A7, SLC2A6, SLC2A5, APOA1, SLC2A4, SLC25A29, ABRA, NALCN, FLVCR2, SLC12A7, PDPN, ABCC10, ABCC12, TCN1, CNGA2, TIMM8A, TRAM1L1, RHCG, SLC37A1, RYR1, MVP, CLCN1, GC, SLC2A12, KCNA5, ATP6V1B1, ATP6V0C, SLC11A1, KCNS1, MRS2, FOLR3, KCNS2, FOLR2, MTCH2, FOLR1…	3636	569	13528	1.10506	1	0.824767	79.7008
	GOTERM_BP_FAT	GO:0050707~regulation of cytokine secretion	13	0.0277974	0.0816631	APOA2, APOA1, TNFSF4, SAA2, SAA1, IFNG, GLMN, PYDC1, NLRP3, TNFRSF4, IL10, SRGN, SCAMP5	3636	30	13528	1.61225	1	0.829511	80.334
	GOTERM_BP_FAT	GO:0002718~regulation of cytokine production during immune response	9	0.0192443	0.0824979	TRAF2, IRAK3, APOA2, APOA1, GIMAP5, HMOX1, SASH3, IL10, GIMAP1	3636	18	13528	1.86029	1	0.831495	80.6725
	GOTERM_BP_FAT	GO:0042130~negative regulation of T cell proliferation	12	0.0256591	0.0828963	IL20RB, FOXJ1, CD274, CD276, GLMN, TNFRSF14, IDO1, ITCH, SCGB1A1, PDCD1LG2, IL10, SPN	3636	27	13528	1.65359	1	0.831802	80.832
	GOTERM_BP_FAT	GO:0002673~regulation of acute inflammatory response	10	0.0213826	0.0836078	OSM, F12, A2M, MASP1, IL20RB, C3, SERPING1, LBP, CCL5, SPN	3636	21	13528	1.7717	1	0.83328	81.1139
	GOTERM_BP_FAT	GO:0045923~positive regulation of fatty acid metabolic process	10	0.0213826	0.0836078	APOA4, PPARA, AVP, HNF4A, AGT, C1QTNF2, APOA5, MLXIPL, FABP1, ADIPOQ	3636	21	13528	1.7717	1	0.83328	81.1139
	GOTERM_BP_FAT	GO:0050792~regulation of viral reproduction	10	0.0213826	0.0836078	CCL3, HS3ST5, SP100, VAPB, APOBEC3G, CCL5, TNIP1, APOBEC3F, TOP2A, CD28	3636	21	13528	1.7717	1	0.83328	81.1139
	GOTERM_BP_FAT	GO:0051180~vitamin transport	11	0.0235209	0.0836225	GC, SLC25A20, SLC23A1, FOLR3, FOLR2, PDPN, SLC23A2, FOLR1, GIF, TCN1, PDZK1	3636	24	13528	1.70526	1	0.832145	81.1197
	GOTERM_BP_FAT	GO:0006766~vitamin metabolic process	27	0.057733	0.0836296	ALDH8A1, GC, SCPEP1, CYP3A4, ASPDH, TTPA, SLC19A3, KMO, TKTL1, ALDH1A2, SLC23A2, FOLR1, GSTO1, RLBP1, NMNAT3, NMNAT2, SHMT1, PDXK, CYP11A1, RXRA, NADSYN1, GIF, RDH12, QPRT, CYP2R1, FPGS, BCO2	3636	75	13528	1.33941	1	0.830984	81.1225
	GOTERM_BP_FAT	GO:0018108~peptidyl-tyrosine phosphorylation	18	0.0384887	0.0867438	ERBB3, STAT5A, ABI3, ABI2, ABI1, SRC, BTK, TYK2, OSM, IL12RB1, IFNG, ZAP70, JAK1, JAK3, CD6, EGF, SYK, GHR	3636	46	13528	1.45588	1	0.841148	82.3103
	GOTERM_BP_FAT	GO:0032372~negative regulation of sterol transport	5	0.0106913	0.0890612	ABCG8, APOA2, ABCG5, APOC3, APOC1	3636	7	13528	2.65755	1	0.848001	83.1478
	GOTERM_BP_FAT	GO:0010873~positive regulation of cholesterol esterification	5	0.0106913	0.0890612	APOA4, APOA2, APOA1, AGT, APOC1	3636	7	13528	2.65755	1	0.848001	83.1478
	GOTERM_BP_FAT	GO:0032375~negative regulation of cholesterol transport	5	0.0106913	0.0890612	ABCG8, APOA2, ABCG5, APOC3, APOC1	3636	7	13528	2.65755	1	0.848001	83.1478
	GOTERM_BP_FAT	GO:0000052~citrulline metabolic process	5	0.0106913	0.0890612	PADI6, PADI3, PADI2, PADI4, PADI1	3636	7	13528	2.65755	1	0.848001	83.1478
	GOTERM_BP_FAT	GO:0002825~regulation of T-helper 1 type immune response	5	0.0106913	0.0890612	SLC11A1, IL27RA, CD80, IL27, IL4R	3636	7	13528	2.65755	1	0.848001	83.1478
	GOTERM_BP_FAT	GO:0060192~negative regulation of lipase activity	5	0.0106913	0.0890612	APOA2, PLEK, APOC3, APOC1, ANGPTL4	3636	7	13528	2.65755	1	0.848001	83.1478
	GOTERM_BP_FAT	GO:0055078~sodium ion homeostasis	5	0.0106913	0.0890612	C7, AGT, CYP11B2, UPK3A, TMPRSS3	3636	7	13528	2.65755	1	0.848001	83.1478
	GOTERM_BP_FAT	GO:0003084~positive regulation of systemic arterial blood pressure	5	0.0106913	0.0890612	AVP, AGT, CYP11B2, ADRA1B, ENG	3636	7	13528	2.65755	1	0.848001	83.1478
	GOTERM_BP_FAT	GO:0043114~regulation of vascular permeability	5	0.0106913	0.0890612	AZU1, ADORA2A, VEGFA, NPPB, BDKRB2	3636	7	13528	2.65755	1	0.848001	83.1478
	GOTERM_BP_FAT	GO:0031099~regeneration	25	0.0534565	0.0907298	CCL2, SERPINA10, NINJ2, NINJ1, LIF, APOA2, LAMB2, FGA, PAX7, APOA5, SERPINE1, APOH, KLK6, RXRA, AXL, PTPRU, PLAUR, NOTCH3, AFP, SMO, CDKN1A, NOTCH1, IGFBP1, TM4SF4, PLAU	3636	69	13528	1.34803	1	0.852423	83.7274
	GOTERM_BP_FAT	GO:0031279~regulation of cyclase activity	34	0.0727008	0.0916778	ACR, AVPR2, PALM, ADCY4, ADCY1, ADORA3, ADORA2A, ADORA1, GCGR, GHRHR, GPR3, ADCYAP1, ADRB3, HRH3, S1PR4, GALR3, CALCRL, GUCA1A, CAP2, RXFP2, NPY1R, FLNA, GNAL, UCN3, CHRM4, ADRB1, APITD1, GHRH, NTRK1, GRM6, GIPR, CCR2, CORT, GLP1R, OPRD1	3636	99	13528	1.27777	1	0.854396	84.0482
	GOTERM_BP_FAT	GO:0006140~regulation of nucleotide metabolic process	39	0.0833921	0.0932351	ACR, ADCY4, AVPR2, PALM, ADCY1, ADORA3, ADORA2A, ADORA1, GCGR, GHRHR, GPR3, ADCYAP1, ADRB3, HRH3, S1PR4, GALR3, GUCY1A3, CDA, CALCRL, GUCA2B, GUCA1A, AVP, CAP2, RXFP2, NPY1R, FLNA, GNAL, UCN3, CHRM4, ADRB1, APITD1, GHRH, NTRK1, CCR2, GRM6, GIPR, CORT, PDZD3, GLP1R, OPRD1	3636	116	13528	1.25088	1	0.858244	84.5623
	GOTERM_BP_FAT	GO:0045761~regulation of adenylate cyclase activity	33	0.0705626	0.0955782	ACR, AVPR2, PALM, ADCY4, ADCY1, ADORA3, ADORA2A, ADORA1, GCGR, GHRHR, GPR3, ADCYAP1, ADRB3, HRH3, S1PR4, GALR3, CALCRL, CAP2, RXFP2, NPY1R, FLNA, GNAL, UCN3, CHRM4, ADRB1, APITD1, GHRH, NTRK1, GRM6, GIPR, CCR2, CORT, GLP1R, OPRD1	3636	96	13528	1.27895	1	0.864333	85.3063
	GOTERM_BP_FAT	GO:0009895~negative regulation of catabolic process	15	0.0320739	0.0959304	CLN3, GIMAP5, APOC1, CST3, GIPC1, FURIN, ADORA1, FLNA, IL10, GIMAP1, TIMP1, IRAK3, APOA2, APOC3, ADRA1B	3636	37	13528	1.50834	1	0.864337	85.4151
	GOTERM_BP_FAT	GO:0031214~biomineral formation	15	0.0320739	0.0959304	ALPL, BGLAP, DMP1, ENAM, STATH, HTN3, AMBN, HTN1, COL1A1, GPNMB, FAM83H, PHEX, SRGN, SPP1, ERCC2	3636	37	13528	1.50834	1	0.864337	85.4151
	GOTERM_BP_FAT	GO:0051050~positive regulation of transport	70	0.149678	0.096856	NCBP2, SEPT5, EDN3, EDN2, ATP6AP1, TGFB3, IL13, TNFSF14, PINK1, ADORA1, GHRHR, IL10, BAK1, KISS1R, SAA2, ANG, SAA1, IFNG, APOA5, PLA2G1B, MS4A2, SCAMP5, SYK, STX1A, AVP, SPACA3, ACTN4, FGF21, EDAR, NLRP3, FLNA, SMO, UCN3, GHRH, LACRT, EDA, HCRT, ADORA2A, ERBB3, C3, ITLN1, PPT1, BDKRB1, ADRBK1, TAC4, PYDC1, CALR, TNFRSF4, AZU1, SLC11A1, C1QTNF2, PTX3, CD27, GIMAP5, TNFSF4, ARPP19, CD63, ADIPOQ, GI…	3636	223	13528	1.16789	1	0.86603	85.6975
	GOTERM_BP_FAT	GO:0030799~regulation of cyclic nucleotide metabolic process	38	0.0812539	0.0971523	ACR, AVPR2, PALM, ADCY4, ADCY1, ADORA3, ADORA2A, ADORA1, GCGR, GHRHR, GPR3, ADCYAP1, ADRB3, HRH3, S1PR4, GALR3, GUCY1A3, CALCRL, GUCA2B, GUCA1A, AVP, CAP2, RXFP2, NPY1R, FLNA, GNAL, UCN3, CHRM4, ADRB1, APITD1, GHRH, NTRK1, CCR2, GRM6, GIPR, CORT, PDZD3, GLP1R, OPRD1	3636	113	13528	1.25117	1	0.865866	85.7869
	GOTERM_BP_FAT	GO:0022600~digestive system process	14	0.0299356	0.0989612	PNLIP, ABCG8, MUC2, KCNN4, VDR, MUC3A, ABCG5, LDLR, STATH, SERPINA3, NPC1L1, FABP1, TFF1, MUC6	3636	34	13528	1.532	1	0.870043	86.3207
	GOTERM_BP_FAT	GO:0002573~myeloid leukocyte differentiation	14	0.0299356	0.0989612	CSF3, CSF2, GIMAP5, CEBPE, CSF1, MMP9, RELB, TGFBR2, IL25, IFI16, GIMAP1, IL17C, DHRS2, TNFSF11	3636	34	13528	1.532	1	0.870043	86.3207
	GOTERM_BP_FAT	GO:0006885~regulation of pH	14	0.0299356	0.0989612	CLN3, SLC9A8, ATP6V0E1, SLC9A6, SLC9A2, NOX1, ATP1A4, PPT1, ATP6V1B1, SLC11A1, RHCG, SLC26A9, ATP6V0A4, CLN5	3636	34	13528	1.532	1	0.870043	86.3207
sperm_hyper_gas_hypo	GOTERM_BP_FAT	GO:0007389~pattern specification process	15	0.944584	8.15654e-07	CER1, SATB2, GSX2, SHH, HOXB3, WNT1, EYA1, HOXB1, HOXC11, HES3, MNX1, HOXB9, ALX3, BMP5, IHH	143	267	13528	5.31469	0.00110623	0.00110623	0.0013388
	GOTERM_BP_FAT	GO:0001501~skeletal system development	14	0.881612	3.10168e-05	SATB2, POSTN, SHH, HOXB3, EYA1, HOXB1, SOST, HOXC11, GDF10, HOXB9, ALX3, BMP5, IGFBP5, IHH	143	319	13528	4.15179	0.041217	0.0208253	0.0508988
	GOTERM_BP_FAT	GO:0048706~embryonic skeletal system development	7	0.440806	0.000154684	HOXB3, HOXB1, SATB2, EYA1, HOXB9, ALX3, SHH	143	77	13528	8.60013	0.189353	0.067582	0.253595
	GOTERM_BP_FAT	GO:0003002~regionalization	10	0.629723	0.000231355	CER1, HOXB3, WNT1, HOXB1, HOXC11, GSX2, HES3, MNX1, HOXB9, SHH	143	197	13528	4.8021	0.26947	0.0754946	0.379069
	GOTERM_BP_FAT	GO:0048598~embryonic morphogenesis	12	0.755668	0.000391839	CER1, HOXB3, WNT1, HOXB1, SATB2, EYA1, HOXC11, LAMA5, HES3, CRABP2, ALX3, SHH	143	307	13528	3.69777	0.412471	0.100905	0.641225
	GOTERM_BP_FAT	GO:0009952~anterior/posterior pattern formation	8	0.503778	0.000682414	CER1, HOXB3, WNT1, HOXB1, HOXC11, HES3, HOXB9, SHH	143	140	13528	5.40579	0.604004	0.143064	1.11424
	GOTERM_BP_FAT	GO:0001708~cell fate specification	5	0.314861	0.00198378	WNT1, LBX1, HOXC11, GSX2, SHH	143	51	13528	9.27465	0.932434	0.319516	3.20685
	GOTERM_BP_FAT	GO:0030182~neuron differentiation	13	0.81864	0.00222588	LBX1, GSX2, DRD2, MCF2, L1CAM, CDH4, SHH, WNT1, UNC5B, MC1R, MNX1, ID3, TLX1	143	438	13528	2.8078	0.951388	0.31476	3.59154
	GOTERM_BP_FAT	GO:0048732~gland development	7	0.440806	0.00298624	HOXB3, EYA1, ELF3, DRD2, LAMA5, HOXB9, SHH	143	135	13528	4.90526	0.982723	0.362966	4.79039
	GOTERM_BP_FAT	GO:0048704~embryonic skeletal system morphogenesis	5	0.314861	0.0029874	HOXB3, HOXB1, SATB2, EYA1, ALX3	143	57	13528	8.29837	0.98275	0.333687	4.79221
	GOTERM_BP_FAT	GO:0045165~cell fate commitment	7	0.440806	0.00345042	WNT1, EYA1, LBX1, HOXC11, GSX2, TLX1, SHH	143	139	13528	4.7641	0.990816	0.34714	5.51538
	GOTERM_BP_FAT	GO:0006928~cell motion	13	0.81864	0.00428896	CER1, SATB2, DRD2, CHST4, L1CAM, DBH, CDH4, SHH, WNT1, CATSPER4, TNS1, UNC5B, LAMA5	143	475	13528	2.58909	0.99707	0.384951	6.81191
	GOTERM_BP_FAT	GO:0006355~regulation of transcription, DNA-dependent	31	1.95214	0.00508287	ELF3, CRABP2, HR, RORC, ANKRD1, SHH, CRX, FEV, TNFRSF1A, WNT1, SORBS3, GATA5, ZSCAN20, ALX3, TLX1, IHH, SATB2, LBX1, GSX2, RUNX1T1, ZNF649, HOXB3, HOXB1, HOXC11, HES3, REM2, MNX1, HOXB9, TFAP2D, ID3, JMJD1C	143	1773	13528	1.65406	0.999007	0.412528	8.02403
	GOTERM_BP_FAT	GO:0051252~regulation of RNA metabolic process	31	1.95214	0.00698705	ELF3, CRABP2, HR, RORC, ANKRD1, SHH, CRX, FEV, TNFRSF1A, WNT1, SORBS3, GATA5, ZSCAN20, ALX3, TLX1, IHH, SATB2, LBX1, GSX2, RUNX1T1, ZNF649, HOXB3, HOXB1, HOXC11, HES3, REM2, MNX1, HOXB9, TFAP2D, ID3, JMJD1C	143	1813	13528	1.61756	0.999926	0.493192	10.8712
	GOTERM_BP_FAT	GO:0001503~ossification	6	0.377834	0.00724592	SATB2, SOST, SHH, BMP5, IHH, IGFBP5	143	115	13528	4.93573	0.999948	0.482062	11.2518
	GOTERM_BP_FAT	GO:0001763~morphogenesis of a branching structure	5	0.314861	0.00758973	EYA1, DRD2, LAMA5, SHH, IHH	143	74	13528	6.39199	0.999968	0.475945	11.755
	GOTERM_BP_FAT	GO:0050767~regulation of neurogenesis	7	0.440806	0.00810708	EYA1, LBX1, DRD2, HES3, CDH4, SHH, CRX	143	166	13528	3.98922	0.999984	0.477836	12.507
	GOTERM_BP_FAT	GO:0043009~chordate embryonic development	10	0.629723	0.00820042	HOXB3, WNT1, HOXB1, SATB2, EYA1, HES3, MNX1, HOXB9, ALX3, SHH	143	331	13528	2.85805	0.999986	0.462469	12.6421
	GOTERM_BP_FAT	GO:0009792~embryonic development ending in birth or egg hatching	10	0.629723	0.00867243	HOXB3, WNT1, HOXB1, SATB2, EYA1, HES3, MNX1, HOXB9, ALX3, SHH	143	334	13528	2.83238	0.999993	0.463182	13.322
	GOTERM_BP_FAT	GO:0060348~bone development	6	0.377834	0.00954763	SATB2, SOST, SHH, BMP5, IHH, IGFBP5	143	123	13528	4.6147	0.999998	0.478434	14.5695
	GOTERM_BP_FAT	GO:0048568~embryonic organ development	7	0.440806	0.00956681	HOXB3, WNT1, HOXB1, SATB2, EYA1, ALX3, SHH	143	172	13528	3.85006	0.999998	0.462687	14.5967
	GOTERM_BP_FAT	GO:0007267~cell-cell signaling	14	0.881612	0.0104661	BAIAP3, DRD2, FGF17, CHST4, DBH, SHH, GRM4, PTGIR, HOXC11, COLQ, GRIN2D, DLG4, WNT6, IHH	143	600	13528	2.20737	0.999999	0.477417	15.8606
	GOTERM_BP_FAT	GO:0006814~sodium ion transport	6	0.377834	0.0119377	CATSPER4, SLC20A2, SLC6A8, SLC9A3, SCN2A, SLC13A3	143	130	13528	4.36622	1	0.507649	17.8911
	GOTERM_BP_FAT	GO:0045664~regulation of neuron differentiation	6	0.377834	0.0130763	EYA1, LBX1, HES3, CDH4, SHH, CRX	143	133	13528	4.26773	1	0.524901	19.4305
	GOTERM_BP_FAT	GO:0048562~embryonic organ morphogenesis	6	0.377834	0.0130763	HOXB3, WNT1, HOXB1, SATB2, EYA1, ALX3	143	133	13528	4.26773	1	0.524901	19.4305
	GOTERM_BP_FAT	GO:0051674~localization of cell	9	0.566751	0.0157074	CER1, WNT1, SATB2, CATSPER4, TNS1, DRD2, LAMA5, DBH, SHH	143	307	13528	2.77333	1	0.57657	22.8846
	GOTERM_BP_FAT	GO:0048870~cell motility	9	0.566751	0.0157074	CER1, WNT1, SATB2, CATSPER4, TNS1, DRD2, LAMA5, DBH, SHH	143	307	13528	2.77333	1	0.57657	22.8846
	GOTERM_BP_FAT	GO:0051960~regulation of nervous system development	7	0.440806	0.015784	EYA1, LBX1, DRD2, HES3, CDH4, SHH, CRX	143	192	13528	3.44901	1	0.564113	22.983
	GOTERM_BP_FAT	GO:0060284~regulation of cell development	7	0.440806	0.0210712	EYA1, LBX1, DRD2, HES3, CDH4, SHH, CRX	143	205	13528	3.23029	1	0.657108	29.5001
	GOTERM_BP_FAT	GO:0051098~regulation of binding	6	0.377834	0.0225488	EPB41, RUNX1T1, HR, ID3, PRKCD, SHH	143	153	13528	3.70986	1	0.668896	31.2266
	GOTERM_BP_FAT	GO:0016477~cell migration	8	0.503778	0.0264303	CER1, WNT1, SATB2, TNS1, DRD2, LAMA5, DBH, SHH	143	276	13528	2.74207	1	0.714466	35.5746
	GOTERM_BP_FAT	GO:0005996~monosaccharide metabolic process	7	0.440806	0.029643	RENBP, PYGM, SLC25A10, PRKAG2, PGAM2, CHST4, FUCA2	143	222	13528	2.98293	1	0.743628	38.9768
	GOTERM_BP_FAT	GO:0048705~skeletal system morphogenesis	5	0.314861	0.0302651	HOXB3, HOXB1, SATB2, EYA1, ALX3	143	112	13528	4.22328	1	0.739536	39.6158
	GOTERM_BP_FAT	GO:0045935~positive regulation of nucleobase, nucleoside, nucleotide and nucleic acid metabolic process	13	0.81864	0.0312856	SATB2, SHH, CRX, FEV, WNT1, TNFRSF1A, HOXB1, EYA1, GATA5, HES3, HOXB9, TLX1, IHH	143	624	13528	1.97086	1	0.740215	40.6504
	GOTERM_BP_FAT	GO:0045941~positive regulation of transcription	12	0.755668	0.035259	TNFRSF1A, WNT1, HOXB1, SATB2, GATA5, HES3, HOXB9, TLX1, SHH, FEV, IHH, CRX	143	564	13528	2.0128	1	0.771467	44.5224
	GOTERM_BP_FAT	GO:0051173~positive regulation of nitrogen compound metabolic process	13	0.81864	0.0384215	SATB2, SHH, CRX, FEV, WNT1, TNFRSF1A, HOXB1, EYA1, GATA5, HES3, HOXB9, TLX1, IHH	143	644	13528	1.90966	1	0.790641	47.4331
	GOTERM_BP_FAT	GO:0030030~cell projection organization	9	0.566751	0.040221	UNC5B, DRD2, MCF2, LAMA5, CROCC, L1CAM, CDH4, SHH, FGD4	143	368	13528	2.31362	1	0.796412	49.0248
	GOTERM_BP_FAT	GO:0045944~positive regulation of transcription from RNA polymerase II promoter	9	0.566751	0.0418571	TNFRSF1A, HOXB1, SATB2, HES3, HOXB9, TLX1, SHH, IHH, CRX	143	371	13528	2.29491	1	0.800463	50.4325
	GOTERM_BP_FAT	GO:0006357~regulation of transcription from RNA polymerase II promoter	14	0.881612	0.0420964	SATB2, LBX1, ANKRD1, SHH, CRX, TNFRSF1A, SORBS3, HOXB1, HES3, MNX1, HOXB9, ID3, TLX1, IHH	143	727	13528	1.82176	1	0.793479	50.6353
	GOTERM_BP_FAT	GO:0010628~positive regulation of gene expression	12	0.755668	0.0422301	TNFRSF1A, WNT1, HOXB1, SATB2, GATA5, HES3, HOXB9, TLX1, SHH, FEV, IHH, CRX	143	581	13528	1.9539	1	0.785796	50.7482
	GOTERM_BP_FAT	GO:0045449~regulation of transcription	37	2.32997	0.0430089	ELF3, CRABP2, HR, RORC, ANKRD1, SHH, MACC1, CRX, FEV, TNFRSF1A, WNT1, MAMSTR, SORBS3, GATA5, ZSCAN20, TRAF7, ALX3, TLX1, IHH, ZBTB47, SATB2, LBX1, GSX2, RUNX1T1, ZNF649, HOXB3, HOXB1, EYA1, HOXC11, HES3, REM2, MNX1, TFAP2D, HOXB9, ID3, JMJD1C, ZNF219	143	2601	13528	1.34573	1	0.783383	51.4015
	GOTERM_BP_FAT	GO:0035239~tube morphogenesis	5	0.314861	0.044739	EYA1, LBX1, LAMA5, SHH, IHH	143	127	13528	3.72446	1	0.788339	52.8237
	GOTERM_BP_FAT	GO:0010627~regulation of protein kinase cascade	7	0.440806	0.0474773	TNFRSF1A, GRM4, IKBKE, SORBS3, DRD2, TRAF7, FGD4	143	249	13528	2.65948	1	0.800094	54.995
	GOTERM_BP_FAT	GO:0019318~hexose metabolic process	6	0.377834	0.0517989	RENBP, PYGM, SLC25A10, PRKAG2, PGAM2, FUCA2	143	192	13528	2.95629	1	0.820665	58.2319
	GOTERM_BP_FAT	GO:0009416~response to light stimulus	5	0.314861	0.0574362	GJA10, AIPL1, MC1R, DRD2, DBH	143	138	13528	3.42759	1	0.845369	62.1263
	GOTERM_BP_FAT	GO:0009314~response to radiation	6	0.377834	0.0596663	GJA10, AIPL1, EYA1, MC1R, DRD2, DBH	143	200	13528	2.83804	1	0.850034	63.5706
	GOTERM_BP_FAT	GO:0045893~positive regulation of transcription, DNA-dependent	10	0.629723	0.0640158	TNFRSF1A, WNT1, HOXB1, SATB2, HES3, HOXB9, TLX1, SHH, IHH, CRX	143	477	13528	1.98326	1	0.863985	66.24
	GOTERM_BP_FAT	GO:0051254~positive regulation of RNA metabolic process	10	0.629723	0.0667199	TNFRSF1A, WNT1, HOXB1, SATB2, HES3, HOXB9, TLX1, SHH, IHH, CRX	143	481	13528	1.96677	1	0.869577	67.8058
	GOTERM_BP_FAT	GO:0030900~forebrain development	5	0.314861	0.0760891	WNT1, EYA1, GSX2, DRD2, SHH	143	152	13528	3.11189	1	0.89822	72.7194
	GOTERM_BP_FAT	GO:0042981~regulation of apoptosis	14	0.881612	0.0797971	TNFRSF6B, AIPL1, MCF2, ARHGEF16, ASNS, DBH, SHH, GRM4, EYA1, TRAF7, ID3, ALX3, FGD4, IHH	143	804	13528	1.64729	1	0.904729	74.462
	GOTERM_BP_FAT	GO:0035295~tube development	6	0.377834	0.0821507	EYA1, FGF7, LBX1, LAMA5, SHH, IHH	143	220	13528	2.58004	1	0.90689	75.5133
	GOTERM_BP_FAT	GO:0010557~positive regulation of macromolecule biosynthetic process	12	0.755668	0.0829173	TNFRSF1A, WNT1, HOXB1, SATB2, GATA5, HES3, HOXB9, TLX1, SHH, FEV, IHH, CRX	143	654	13528	1.73581	1	0.904552	75.8468
	GOTERM_BP_FAT	GO:0009968~negative regulation of signal transduction	6	0.377834	0.0833791	CER1, SOST, DRD2, PRKCD, IHH, IGFBP5	143	221	13528	2.56836	1	0.901383	76.0457
	GOTERM_BP_FAT	GO:0043067~regulation of programmed cell death	14	0.881612	0.0846701	TNFRSF6B, AIPL1, MCF2, ARHGEF16, ASNS, DBH, SHH, GRM4, EYA1, TRAF7, ID3, ALX3, FGD4, IHH	143	812	13528	1.63106	1	0.900614	76.5935
	GOTERM_BP_FAT	GO:0010941~regulation of cell death	14	0.881612	0.0865455	TNFRSF6B, AIPL1, MCF2, ARHGEF16, ASNS, DBH, SHH, GRM4, EYA1, TRAF7, ID3, ALX3, FGD4, IHH	143	815	13528	1.62505	1	0.9015	77.3683
	GOTERM_BP_FAT	GO:0043062~extracellular structure organization	5	0.314861	0.0926207	GJA10, ELF3, DRD2, POSTN, VWA1	143	163	13528	2.90188	1	0.913054	79.7163
	GOTERM_BP_FAT	GO:0009628~response to abiotic stimulus	8	0.503778	0.0929117	GJA10, AIPL1, EYA1, MC1R, DRD2, ACOT11, DNAJB4, DBH	143	368	13528	2.05655	1	0.909822	79.8228
	GOTERM_BP_FAT	GO:0007268~synaptic transmission	7	0.440806	0.0940002	GRM4, COLQ, BAIAP3, DRD2, GRIN2D, DLG4, DBH	143	298	13528	2.22218	1	0.908563	80.2166
	GOTERM_BP_FAT	GO:0006575~cellular amino acid derivative metabolic process	5	0.314861	0.0974067	FGF7, COLQ, DRD2, GGT1, DBH	143	166	13528	2.84944	1	0.912823	81.4027
	GOTERM_BP_FAT	GO:0010740~positive regulation of protein kinase cascade	5	0.314861	0.0990275	TNFRSF1A, GRM4, IKBKE, SORBS3, TRAF7	143	167	13528	2.83238	1	0.912822	81.9434
sperm_hypo_gas_hyper	GOTERM_BP_FAT	GO:0044265~cellular macromolecule catabolic process	78	0.710447	3.35535e-08	KIAA0368, BTRC, BNIP3, ERLEC1, CNOT4, AUH, DCPS, CASP3, USP53, MAP1LC3B, FBXL12, USP10, USP15, RPS27A, FBXL17, NFX1, ANAPC1, PAN3, USP1, GTF2H3, HERC3, ERLIN1, MAP1LC3B2, UBE2NL, MYH9, RFWD2, SEC61B, DCUN1D2, MAD2L1, UBR7, UBR5, RNF25, USP21, UBE2W, PIAS2, USP22, XRN2, UBE2U, CLN6, USP7, OTUD5, DERL2, DERL1, WDR5B, ANAPC13, RNH1, RAB40C, EDEM3, CBLL1, FEM1A, RBX1, PSMF1, UBE2D4, RPA2, ARIH2, USP3…	759	725	13528	1.91756	8.71011e-05	8.71011e-05	5.94455e-05
	GOTERM_BP_FAT	GO:0009057~macromolecule catabolic process	80	0.728664	1.74497e-07	KIAA0368, BTRC, BNIP3, ERLEC1, CNOT4, AUH, DCPS, CASP3, USP53, MAP1LC3B, FBXL12, USP10, USP15, RPS27A, FBXL17, NFX1, ANAPC1, HYAL1, PAN3, USP1, GTF2H3, HERC3, ERLIN1, MAP1LC3B2, UBE2NL, MYH9, RFWD2, SEC61B, DCUN1D2, MAD2L1, UBR7, UBR5, RNF25, MGEA5, USP21, UBE2W, PIAS2, USP22, XRN2, UBE2U, CLN6, USP7, OTUD5, DERL2, DERL1, WDR5B, ANAPC13, RNH1, RAB40C, EDEM3, CBLL1, FEM1A, RBX1, PSMF1, UBE2D4, RPA…	759	781	13528	1.82571	0.000452892	0.000226471	0.000309149
	GOTERM_BP_FAT	GO:0043632~modification-dependent macromolecule catabolic process	63	0.573823	4.35184e-07	KIAA0368, BTRC, ERLEC1, CNOT4, USP53, MAP1LC3B, FBXL12, USP10, USP15, RPS27A, FBXL17, NFX1, ANAPC1, USP1, HERC3, ERLIN1, MAP1LC3B2, UBE2NL, RFWD2, SEC61B, MAD2L1, DCUN1D2, UBR7, UBR5, RNF25, USP21, UBE2W, PIAS2, USP22, UBE2U, USP7, OTUD5, DERL2, DERL1, WDR5B, ANAPC13, RAB40C, CBLL1, EDEM3, FEM1A, RBX1, PSMF1, UBE2D4, ARIH2, USP38, FBXW2, FBXW11, LRRC41, FBXO2, CDC20, PARK2, CDC26, MARCH6, BRCA1, …	759	574	13528	1.95623	0.0011291	0.000376508	0.000770996
	GOTERM_BP_FAT	GO:0019941~modification-dependent protein catabolic process	63	0.573823	4.35184e-07	KIAA0368, BTRC, ERLEC1, CNOT4, USP53, MAP1LC3B, FBXL12, USP10, USP15, RPS27A, FBXL17, NFX1, ANAPC1, USP1, HERC3, ERLIN1, MAP1LC3B2, UBE2NL, RFWD2, SEC61B, MAD2L1, DCUN1D2, UBR7, UBR5, RNF25, USP21, UBE2W, PIAS2, USP22, UBE2U, USP7, OTUD5, DERL2, DERL1, WDR5B, ANAPC13, RAB40C, CBLL1, EDEM3, FEM1A, RBX1, PSMF1, UBE2D4, ARIH2, USP38, FBXW2, FBXW11, LRRC41, FBXO2, CDC20, PARK2, CDC26, MARCH6, BRCA1, …	759	574	13528	1.95623	0.0011291	0.000376508	0.000770996
	GOTERM_BP_FAT	GO:0051603~proteolysis involved in cellular protein catabolic process	64	0.582931	9.35866e-07	KIAA0368, BTRC, ERLEC1, CNOT4, USP53, MAP1LC3B, FBXL12, USP10, USP15, RPS27A, FBXL17, NFX1, ANAPC1, USP1, HERC3, ERLIN1, MAP1LC3B2, UBE2NL, MYH9, RFWD2, SEC61B, MAD2L1, DCUN1D2, UBR7, UBR5, RNF25, USP21, UBE2W, PIAS2, USP22, UBE2U, USP7, OTUD5, DERL2, DERL1, WDR5B, ANAPC13, RAB40C, CBLL1, EDEM3, FEM1A, RBX1, PSMF1, UBE2D4, ARIH2, USP38, FBXW2, FBXW11, LRRC41, FBXO2, CDC20, PARK2, CDC26, MARCH6, B…	759	600	13528	1.90117	0.00242656	0.000607193	0.00165803
	GOTERM_BP_FAT	GO:0044257~cellular protein catabolic process	64	0.582931	1.11218e-06	KIAA0368, BTRC, ERLEC1, CNOT4, USP53, MAP1LC3B, FBXL12, USP10, USP15, RPS27A, FBXL17, NFX1, ANAPC1, USP1, HERC3, ERLIN1, MAP1LC3B2, UBE2NL, MYH9, RFWD2, SEC61B, MAD2L1, DCUN1D2, UBR7, UBR5, RNF25, USP21, UBE2W, PIAS2, USP22, UBE2U, USP7, OTUD5, DERL2, DERL1, WDR5B, ANAPC13, RAB40C, CBLL1, EDEM3, FEM1A, RBX1, PSMF1, UBE2D4, ARIH2, USP38, FBXW2, FBXW11, LRRC41, FBXO2, CDC20, PARK2, CDC26, MARCH6, B…	759	603	13528	1.89171	0.00288305	0.000577275	0.00197038
	GOTERM_BP_FAT	GO:0030163~protein catabolic process	65	0.592039	1.55132e-06	KIAA0368, BTRC, ERLEC1, CNOT4, USP53, MAP1LC3B, FBXL12, USP10, USP15, RPS27A, FBXL17, NFX1, ANAPC1, USP1, HERC3, ERLIN1, MAP1LC3B2, UBE2NL, MYH9, RFWD2, SEC61B, MAD2L1, DCUN1D2, UBR7, UBR5, RNF25, USP21, UBE2W, PIAS2, USP22, UBE2U, CLN6, USP7, OTUD5, DERL2, DERL1, WDR5B, ANAPC13, RAB40C, CBLL1, EDEM3, FEM1A, RBX1, PSMF1, UBE2D4, ARIH2, USP38, FBXW2, FBXW11, LRRC41, FBXO2, CDC20, PARK2, CDC26, MAR…	759	622	13528	1.86258	0.00401913	0.000670979	0.00274838
	GOTERM_BP_FAT	GO:0006511~ubiquitin-dependent protein catabolic process	34	0.309682	1.88861e-06	USP7, DERL2, DERL1, KIAA0368, BTRC, EDEM3, ERLEC1, PSMF1, ARIH2, USP53, USP38, FBXL12, USP10, USP15, RPS27A, ANAPC1, USP1, FBXO2, ERLIN1, CDC20, UBE2NL, PARK2, CDC26, HSP90B1, PSMD14, PSMD13, MAD2L1, SEC61B, PSMC4, NEDD4, UBR5, USP21, USP22, USP43	759	242	13528	2.50412	0.00489084	0.000700161	0.00334593
	GOTERM_BP_FAT	GO:0030433~ER-associated protein catabolic process	9	0.0819747	3.08407e-05	DERL2, HSP90B1, SEC61B, DERL1, KIAA0368, FBXO2, ERLIN1, ERLEC1, RPS27A	759	24	13528	6.68379	0.0769425	0.00995806	0.0546253
	GOTERM_BP_FAT	GO:0043161~proteasomal ubiquitin-dependent protein catabolic process	18	0.163949	4.77387e-05	ANAPC1, DERL2, DERL1, KIAA0368, FBXO2, ERLIN1, CDC20, EDEM3, CDC26, ERLEC1, PSMF1, HSP90B1, PSMD14, SEC61B, PSMD13, MAD2L1, PSMC4, RPS27A	759	102	13528	3.14532	0.116561	0.0136759	0.0845431
	GOTERM_BP_FAT	GO:0010498~proteasomal protein catabolic process	18	0.163949	4.77387e-05	ANAPC1, DERL2, DERL1, KIAA0368, FBXO2, ERLIN1, CDC20, EDEM3, CDC26, ERLEC1, PSMF1, HSP90B1, PSMD14, SEC61B, PSMD13, MAD2L1, PSMC4, RPS27A	759	102	13528	3.14532	0.116561	0.0136759	0.0845431
	GOTERM_BP_FAT	GO:0000279~M phase	36	0.327899	0.000196406	HAUS4, ADCY3, LZTS2, ANAPC13, KATNB1, OSGIN2, CETN2, NCAPG2, NCAPG, OIP5, SKA3, CLASP1, NUP37, SKA2, STAG1, TRIP13, TAF1L, ANAPC1, MSH4, KIF15, NUSAP1, CDC20, MYH9, CEP63, CDC26, SMC2, RAD50, NCAPD2, RAD51, EML4, PSMD13, MAD2L1, CDK11A, CKS2, CDK11B, ALG11, TXNL4A	759	329	13528	1.95029	0.399456	0.0497137	0.347394
	GOTERM_BP_FAT	GO:0006412~translation	36	0.327899	0.000221739	EEF1B2, RPL14, MRPS12, ABTB1, RPL27A, RPLP2, RPS27L, RPL22L1, RPL10L, MRPL11, RPS28, RPL9, HARS2, MRPL19, MRPL55, RPL4, EIF3J, EIF2B3, RPS27A, RPL35A, YARS, MRPL4, AIMP1, AIMP2, EIF1AD, MRPL30, RSL1D1, TARS, MRPL21, MRPS18C, HNRNPH2, NCOA5, EIF2S2, RPS13, EEFSEC, MRPL43	759	331	13528	1.9385	0.437688	0.0509903	0.39212
	GOTERM_BP_FAT	GO:0006974~response to DNA damage stimulus	39	0.355224	0.000256465	MORF4L2, RPS27L, BCCIP, TERF2IP, FOXO4, RBX1, NONO, RPA2, TRIAP1, EPC2, CASP3, FANCI, CDKN2D, APEX1, C19ORF40, TRIP13, POLL, USP1, LIG1, EME1, MSH4, BRIP1, RAD9B, GTF2H3, RAD9A, WRN, LIG4, CEP63, RAD50, BRCA1, RAD51, PTPN11, MAPK1, RFC2, UBR5, HIPK2, OGG1, ASTE1, REV3L	759	373	13528	1.86358	0.486172	0.0539775	0.453396
	GOTERM_BP_FAT	GO:0007049~cell cycle	67	0.610256	0.000411534	ADCY3, CCNT2, LZTS2, SPIN1, BTRC, OSGIN2, FOXO4, APP, OIP5, FANCI, CDKN2D, NUP37, RPS27A, STAG1, TAF1L, ANAPC1, LIG1, RBL1, KIF15, NUSAP1, HMG20B, LIG4, MYH9, RAD50, GAK, NCAPD2, EML4, RAD51, MAPK1, PFDN1, PA2G4, MAD2L1, CDK11A, CDK11B, USP22, MAPK7, HAUS4, PARD3, ANAPC13, FOXM1, KATNB1, CETN2, BCCIP, PSMF1, NCAPG, NCAPG2, NPAT, SKA3, TUBE1, CLASP1, SKA2, TRIP13, MSH4, CDC20, CDC26, CEP63, SMC2, …	759	776	13528	1.53888	0.656498	0.0789096	0.726597
	GOTERM_BP_FAT	GO:0006396~RNA processing	51	0.464523	0.000424009	RPP38, RNMT, RPL14, GAR1, CWC15, NONO, PUS7L, RBM4B, APP, SRRM2, TRMT5, U2AF1, CLNS1A, RPL35A, RNMTL1, TTF2, WDR83, RSL1D1, PA2G4, CPSF7, SNRPF, CPSF2, XRN2, PRPF38B, ZC3H3, PUS3, NHP2L1, STRAP, ADAD1, NUFIP1, SF3B3, ADAT1, HNRNPK, RPS28, FRG1, PRKRA, KIAA0391, GEMIN4, CSTF3, MPHOSPH10, INTS12, RNPS1, CASC3, HNRNPA0, SNURF, TRNT1, HNRNPH2, ALG11, POP7, SNRNP25, TXNL4A	759	547	13528	1.66178	0.667449	0.0756275	0.748545
	GOTERM_BP_FAT	GO:0006351~transcription, DNA-dependent	32	0.291466	0.000462939	DEAF1, CCNT2, SUPT3H, RSF1, FOXM1, NFIX, NFYA, FOXO4, MAX, TROVE2, ASH2L, ECD, CEBPZ, TRIP11, APEX1, NAT14, TAF1L, TRIP13, NFX1, EPAS1, TADA2A, KLF11, GTF2H3, MED14, POLR1C, MBD1, TTF2, USF2, TCFL5, MED17, THRAP3, XRN2	759	292	13528	1.95326	0.699428	0.077011	0.817007
	GOTERM_BP_FAT	GO:0032774~RNA biosynthetic process	32	0.291466	0.00058472	DEAF1, CCNT2, SUPT3H, RSF1, FOXM1, NFIX, NFYA, FOXO4, MAX, TROVE2, ASH2L, ECD, CEBPZ, TRIP11, APEX1, NAT14, TAF1L, TRIP13, NFX1, EPAS1, TADA2A, KLF11, GTF2H3, MED14, POLR1C, MBD1, TTF2, USF2, TCFL5, MED17, THRAP3, XRN2	759	296	13528	1.92686	0.780933	0.0905348	1.03088
	GOTERM_BP_FAT	GO:0015031~protein transport	65	0.592039	0.000703755	AP4E1, PDIA3, UNC50, VPS37C, PEX3, MITD1, KIF13A, PEX1, SRPR, TIMM9, NUP37, STAM, VPS16, RAB6A, JAKMIP1, SCAMP1, NUP85, AP4M1, MYH9, NUPL1, MAPK1, SEC61B, MGEA5, RAB5A, KPNA5, PACS1, VPS29, DERL2, DERL1, RTP4, NUP160, SNX16, KATNB1, RAB40C, NFKBIA, ARF6, TIMM13, CHCHD4, RAB41, NUP50, APBA2, EXOC3, EXOC5, APPBP2, SNX24, EXOC2, NACA2, RAB2B, RILP, SRP54, TOMM40, ICMT, SFT2D3, MTTP, TRNT1, HSP90B1, …	759	762	13528	1.52037	0.8392	0.101928	1.23951
	GOTERM_BP_FAT	GO:0045184~establishment of protein localization	65	0.592039	0.000905219	AP4E1, PDIA3, UNC50, VPS37C, PEX3, MITD1, KIF13A, PEX1, SRPR, TIMM9, NUP37, STAM, VPS16, RAB6A, JAKMIP1, SCAMP1, NUP85, AP4M1, MYH9, NUPL1, MAPK1, SEC61B, MGEA5, RAB5A, KPNA5, PACS1, VPS29, DERL2, DERL1, RTP4, NUP160, SNX16, KATNB1, RAB40C, NFKBIA, ARF6, TIMM13, CHCHD4, RAB41, NUP50, APBA2, EXOC3, EXOC5, APPBP2, SNX24, EXOC2, NACA2, RAB2B, RILP, SRP54, TOMM40, ICMT, SFT2D3, MTTP, TRNT1, HSP90B1, …	759	769	13528	1.50653	0.904727	0.122442	1.59167
	GOTERM_BP_FAT	GO:0006260~DNA replication	23	0.209491	0.000974901	POLL, GINS1, GINS3, LIG1, RAD9B, RAD9A, NFIX, WRN, TERF2IP, LIG4, RAD50, BRCA1, RPA4, RAD51, RPA2, SET, RFC2, CDKN2D, RRM1, DNAJA3, REPIN1, REV3L, DUT	759	190	13528	2.15758	0.920506	0.124769	1.71319
	GOTERM_BP_FAT	GO:0022403~cell cycle phase	40	0.364332	0.00101049	HAUS4, ADCY3, LZTS2, ANAPC13, KATNB1, OSGIN2, CETN2, FOXO4, APP, NCAPG2, NCAPG, OIP5, CDKN2D, NPAT, SKA3, CLASP1, NUP37, SKA2, STAG1, TRIP13, TAF1L, ANAPC1, MSH4, KIF15, NUSAP1, CDC20, MYH9, CEP63, CDC26, SMC2, RAD50, NCAPD2, RAD51, EML4, PSMD13, MAD2L1, CDK11A, CKS2, CDK11B, ALG11, TXNL4A	759	414	13528	1.72207	0.927529	0.122982	1.77521
	GOTERM_BP_FAT	GO:0048285~organelle fission	26	0.236816	0.00107793	HAUS4, LZTS2, ANAPC13, COX10, KATNB1, CETN2, OIP5, NCAPG2, NCAPG, SKA3, SKA2, NUP37, CLASP1, STAG1, ANAPC1, KIF15, NUSAP1, CDC20, CEP63, CDC26, SMC2, EML4, NCAPD2, MAD2L1, CDK11A, CDK11B, TXNL4A	759	229	13528	2.02362	0.939179	0.124819	1.89262
	GOTERM_BP_FAT	GO:0006281~DNA repair	30	0.273249	0.00127263	MORF4L2, RPS27L, BCCIP, RBX1, NONO, RPA2, EPC2, FANCI, CDKN2D, APEX1, C19ORF40, TRIP13, POLL, USP1, LIG1, EME1, MSH4, RAD9B, GTF2H3, BRIP1, RAD9A, WRN, LIG4, RAD50, BRCA1, RAD51, RFC2, OGG1, ASTE1, REV3L	759	284	13528	1.88276	0.963332	0.139521	2.23085
	GOTERM_BP_FAT	GO:0031396~regulation of protein ubiquitination	15	0.136624	0.00132686	ANAPC1, BCL10, BTRC, FBXO2, CDC20, CDC26, FEM1A, BRCA1, PSMF1, PSMD14, MAD2L1, PSMD13, PSMC4, DNAJA3, RPS27A	759	100	13528	2.67352	0.968153	0.139173	2.32485
	GOTERM_BP_FAT	GO:0007067~mitosis	25	0.227707	0.00135762	HAUS4, LZTS2, ANAPC13, KATNB1, CETN2, OIP5, NCAPG2, NCAPG, SKA3, SKA2, NUP37, CLASP1, STAG1, ANAPC1, KIF15, NUSAP1, CDC20, CEP63, CDC26, SMC2, EML4, NCAPD2, MAD2L1, CDK11A, CDK11B, TXNL4A	759	220	13528	2.02539	0.970601	0.136662	2.37815
	GOTERM_BP_FAT	GO:0000280~nuclear division	25	0.227707	0.00135762	HAUS4, LZTS2, ANAPC13, KATNB1, CETN2, OIP5, NCAPG2, NCAPG, SKA3, SKA2, NUP37, CLASP1, STAG1, ANAPC1, KIF15, NUSAP1, CDC20, CEP63, CDC26, SMC2, EML4, NCAPD2, MAD2L1, CDK11A, CDK11B, TXNL4A	759	220	13528	2.02539	0.970601	0.136662	2.37815
	GOTERM_BP_FAT	GO:0000087~M phase of mitotic cell cycle	25	0.227707	0.00173522	HAUS4, LZTS2, ANAPC13, KATNB1, CETN2, OIP5, NCAPG2, NCAPG, SKA3, SKA2, NUP37, CLASP1, STAG1, ANAPC1, KIF15, NUSAP1, CDC20, CEP63, CDC26, SMC2, EML4, NCAPD2, MAD2L1, CDK11A, CDK11B, TXNL4A	759	224	13528	1.98922	0.988986	0.165015	3.03005
	GOTERM_BP_FAT	GO:0006612~protein targeting to membrane	8	0.0728664	0.0020024	SRP54, RTP4, SRPR, TIMM9, MGEA5, ICMT, PEX3, TIMM13	759	33	13528	4.32084	0.994502	0.181377	3.48882
	GOTERM_BP_FAT	GO:0006323~DNA packaging	16	0.145733	0.00222886	HIST1H2AC, HIST1H4K, RSF1, NUSAP1, NAP1L5, SMC2, TSPYL6, NCAPD2, HIST2H2AB, SET, NCAPG, NCAPG2, H2AFY2, H2AFZ, H3F3A, ACIN1	759	117	13528	2.4374	0.99695	0.193088	3.87608
	GOTERM_BP_FAT	GO:0051301~cell division	30	0.273249	0.00228381	HAUS4, CCNT2, PARD3, LZTS2, ANAPC13, KATNB1, CETN2, NCAPG2, NCAPG, OIP5, SKA3, CLASP1, NUP37, SKA2, RASA1, STAG1, ANAPC1, LIG1, NUSAP1, CDC20, LIG4, MYH9, CEP63, CDC26, SMC2, NCAPD2, MAD2L1, CDK11A, CKS2, CDK11B, TXNL4A	759	295	13528	1.81255	0.997356	0.191022	3.96982
	GOTERM_BP_FAT	GO:0006259~DNA metabolic process	45	0.409873	0.00242516	MORF4L2, BNIP3, RPS27L, BCCIP, NFIX, TERF2IP, RPA4, RBX1, NONO, RPA2, EPC2, CASP3, SET, FANCI, CDKN2D, APEX1, C19ORF40, DNAJA3, TRIP13, POLL, GINS1, SMG6, USP1, GINS3, LIG1, MSH4, EME1, BRIP1, GTF2H3, RAD9B, RAD9A, WRN, LIG4, RAD50, BRCA1, RAD51, KRBA2, RFC2, RRM1, OGG1, ASTE1, XRN2, DUT, REPIN1, REV3L	759	506	13528	1.58509	0.99817	0.195358	4.21058
	GOTERM_BP_FAT	GO:0022402~cell cycle process	49	0.446307	0.00251605	ADCY3, LZTS2, BTRC, OSGIN2, FOXO4, APP, OIP5, CDKN2D, NUP37, RPS27A, STAG1, TAF1L, ANAPC1, KIF15, NUSAP1, MYH9, RAD50, EML4, RAD51, NCAPD2, PA2G4, MAD2L1, CDK11A, CDK11B, HAUS4, ANAPC13, KATNB1, CETN2, PSMF1, NCAPG, NCAPG2, NPAT, SKA3, TUBE1, CLASP1, SKA2, TRIP13, MSH4, CDC20, CDC26, CEP63, SMC2, BRCA1, PSMD14, PSMD13, PSMC4, RASSF1, CKS2, ALG11, TXNL4A	759	565	13528	1.54575	0.998555	0.195872	4.36508
	GOTERM_BP_FAT	GO:0000278~mitotic cell cycle	35	0.31879	0.00307827	HAUS4, LZTS2, ANAPC13, BTRC, KATNB1, CETN2, FOXO4, PSMF1, APP, NCAPG2, NCAPG, OIP5, CDKN2D, NPAT, SKA3, CLASP1, NUP37, SKA2, RPS27A, STAG1, ANAPC1, KIF15, NUSAP1, CDC20, CEP63, CDC26, SMC2, NCAPD2, EML4, PSMD14, PSMD13, MAD2L1, PSMC4, CDK11A, CDK11B, TXNL4A	759	370	13528	1.686	0.999666	0.227542	5.31557
	GOTERM_BP_FAT	GO:0051276~chromosome organization	43	0.391657	0.00324083	SUPT3H, HIST1H2AC, KDM6A, RSF1, ING2, HNF1A, HIST1H4K, MORF4L2, BNIP3, TERF2IP, NAP1L5, TSPYL6, HIST2H2AB, EPC2, SET, NCAPG2, NCAPG, H2AFZ, LEO1, ACIN1, CHD3, BRD1, SMG6, TADA2A, RCOR1, RBL1, MSH4, NUSAP1, HMG20B, WRN, MBD3, LIG4, SMC2, RAD50, GSG2, NCAPD2, MAD2L1, H2AFY2, USP21, H3F3A, PHF21A, USP22, CARM1	759	485	13528	1.58022	0.999781	0.231519	5.58875
	GOTERM_BP_FAT	GO:0034622~cellular macromolecular complex assembly	31	0.282357	0.00356957	HIST1H2AC, OXA1L, COX11, RSF1, HIST1H4K, COX10, WASF1, FKBP4, NUFIP1, NAP1L5, BMS1, TSPYL6, HIST2H2AB, SET, NDUFS8, H2AFZ, TUBA3C, TUBE1, AGRN, GEMIN4, CLNS1A, SRP54, TCP1, TSR1, SMAD4, ATXN2, PSMG2, H2AFY2, H3F3A, SNRPF, TXNL4A	759	318	13528	1.73751	0.999907	0.245204	6.13887
	GOTERM_BP_FAT	GO:0016071~mRNA metabolic process	34	0.309682	0.00552532	ZC3H3, RNMT, NHP2L1, STRAP, CWC15, RNH1, SF3B3, AUH, DCPS, NONO, RBM4B, APP, HNRNPK, FRG1, SRRM2, U2AF1, GEMIN4, CLNS1A, CSTF3, PAN3, SMG6, RNPS1, CASC3, HNRNPA0, TTF2, WDR83, HNRNPH2, CPSF7, SNRPF, CPSF2, PRPF38B, XRN2, SNRNP25, TXNL4A	759	370	13528	1.63783	0.999999	0.34495	9.34975
	GOTERM_BP_FAT	GO:0034621~cellular macromolecular complex subunit organization	33	0.300574	0.00579359	HIST1H2AC, OXA1L, COX11, RSF1, HIST1H4K, COX10, FKBP4, WASF1, NUFIP1, NAP1L5, BMS1, TSPYL6, HIST2H2AB, SET, NDUFS8, H2AFZ, TUBA3C, TUBE1, AGRN, GEMIN4, CLNS1A, TCP1, SRP54, TSR1, SMAD4, TTF2, ATXN2, PSMG2, H2AFY2, H3F3A, SNRPF, XRN2, TXNL4A	759	357	13528	1.64755	1	0.350121	9.78202
	GOTERM_BP_FAT	GO:0006366~transcription from RNA polymerase II promoter	24	0.218599	0.00625585	CCNT2, DEAF1, SUPT3H, EPAS1, TADA2A, FOXM1, KLF11, GTF2H3, NFIX, MED14, NFYA, FOXO4, MBD1, MAX, TCFL5, ASH2L, MED17, ECD, THRAP3, CEBPZ, TRIP11, APEX1, NFX1, TRIP13	759	234	13528	1.82805	1	0.363985	10.5223
	GOTERM_BP_FAT	GO:0008104~protein localization	68	0.619364	0.00631664	OXA1L, HNF1A, AP4E1, PDIA3, UNC50, VPS37C, PEX3, MITD1, TERF2IP, KIF13A, PEX1, SRPR, TIMM9, NUP37, STAM, VPS16, RAB6A, JAKMIP1, SCAMP1, NUP85, AP4M1, MYH9, NUPL1, MAPK1, SEC61B, MGEA5, RAB5A, KPNA5, PACS1, VPS29, DERL2, DERL1, RTP4, NUP160, SNX16, KATNB1, RAB40C, NFKBIA, ARF6, TIMM13, CHCHD4, RAB41, NUP50, APBA2, EXOC3, EXOC5, APPBP2, SNX24, NACA2, EXOC2, RAB2B, RILP, SRP54, TOMM40, ICMT, SFT2D3,…	759	882	13528	1.37414	1	0.358916	10.6192
	GOTERM_BP_FAT	GO:0033554~cellular response to stress	47	0.42809	0.00685144	DERL2, DERL1, MORF4L2, ROMO1, RPS27L, BCCIP, TERF2IP, FOXO4, RBX1, NONO, RPA2, TRIAP1, EPC2, CASP3, FANCI, CDKN2D, EIF2B3, APEX1, C19ORF40, TRIP13, POLL, EPAS1, USP1, LIG1, MSH4, EME1, BRIP1, GTF2H3, RAD9B, RAD9A, WRN, LIG4, CEP63, RAD50, BRCA1, GPS2, RAD51, PTPN11, MAPK1, G6PD, RFC2, NEDD4, UBR5, HIPK2, OGG1, ASTE1, REV3L	759	566	13528	1.48004	1	0.374793	11.4677
	GOTERM_BP_FAT	GO:0031398~positive regulation of protein ubiquitination	12	0.1093	0.00702748	ANAPC1, PSMF1, BCL10, PSMD14, PSMD13, PSMC4, BTRC, CDC20, CDC26, DNAJA3, BRCA1, RPS27A	759	84	13528	2.54621	1	0.374641	11.7453
	GOTERM_BP_FAT	GO:0008380~RNA splicing	27	0.245924	0.00922435	STRAP, NHP2L1, CWC15, SF3B3, NONO, RBM4B, HNRNPK, FRG1, SRRM2, U2AF1, GEMIN4, CLNS1A, CSTF3, MPHOSPH10, RNPS1, CASC3, HNRNPA0, TTF2, SNURF, WDR83, HNRNPH2, CPSF7, SNRPF, CPSF2, PRPF38B, SNRNP25, TXNL4A	759	284	13528	1.69448	1	0.451977	15.1413
	GOTERM_BP_FAT	GO:0006508~proteolysis	78	0.710447	0.00924223	UQCRC2, METAP1, QPCTL, KIAA0368, BTRC, ERLEC1, CNOT4, USP53, CASP3, MAP1LC3B, DPEP3, FBXL12, USP10, USP15, RPS27A, FBXL17, NFX1, ANAPC1, F11, USP1, HERC3, ERLIN1, MAP1LC3B2, UBE2NL, MYH9, MMP13, RFWD2, SEC61B, DCUN1D2, MAD2L1, UBR7, UBR5, TYSND1, RNF25, USP21, UBE2W, PIAS2, USP22, PMPCA, UBE2U, USP7, PREP, OTUD5, DERL2, DERL1, WDR5B, ANAPC13, RAB40C, EDEM3, CBLL1, FEM1A, RBX1, PSMF1, UBE2D4, ECE2…	759	1054	13528	1.319	1	0.444514	15.1684
	GOTERM_BP_FAT	GO:0030261~chromosome condensation	6	0.0546498	0.011352	NCAPG2, NCAPG, NUSAP1, ACIN1, SMC2, NCAPD2	759	25	13528	4.27763	1	0.506225	18.3125
	GOTERM_BP_FAT	GO:0042733~embryonic digit morphogenesis	6	0.0546498	0.011352	LMBR1, C2CD3, GNAQ, KIAA1715, FLVCR1, LRP5	759	25	13528	4.27763	1	0.506225	18.3125
	GOTERM_BP_FAT	GO:0051438~regulation of ubiquitin-protein ligase activity	11	0.100191	0.0114705	ANAPC1, PSMF1, PSMD14, MAD2L1, PSMD13, PSMC4, BTRC, CDC20, CDC26, FEM1A, RPS27A	759	78	13528	2.51356	1	0.501673	18.4858
	GOTERM_BP_FAT	GO:0007264~small GTPase mediated signal transduction	28	0.255032	0.0123515	RHOQ, SHOC2, RAB40C, ARF6, RAB41, RAC3, RASL10A, RAB6A, DNAJA3, RAP2B, ARL1, RAB2B, RSU1, BRAF, ARHGEF7, ARL6, TRIM23, RABL2A, ELMO1, RABL2B, DNAJC27, MAPK1, ARF1, RASSF1, RAB22A, RAB5A, RIT2, LRRK1	759	305	13528	1.63625	1	0.519668	19.7633
	GOTERM_BP_FAT	GO:0006397~mRNA processing	29	0.264141	0.0132641	ZC3H3, RNMT, STRAP, NHP2L1, CWC15, SF3B3, NONO, RBM4B, APP, HNRNPK, FRG1, SRRM2, U2AF1, GEMIN4, CLNS1A, CSTF3, RNPS1, CASC3, HNRNPA0, TTF2, WDR83, HNRNPH2, CPSF7, SNRPF, CPSF2, PRPF38B, SNRNP25, XRN2, TXNL4A	759	321	13528	1.61022	1	0.537131	21.0667
	GOTERM_BP_FAT	GO:0016579~protein deubiquitination	6	0.0546498	0.0134218	USP7, SUPT3H, PSMD14, USP1, USP21, USP22	759	26	13528	4.1131	1	0.533541	21.2899
	GOTERM_BP_FAT	GO:0019320~hexose catabolic process	10	0.091083	0.0144346	TROVE2, TPI1, G6PD, LDHAL6B, PGAM4, PGAM1, FUT4, PDHA2, ENO4, RPIA	759	69	13528	2.58311	1	0.552058	22.7092
	GOTERM_BP_FAT	GO:0051340~regulation of ligase activity	11	0.100191	0.0147497	ANAPC1, PSMF1, PSMD14, MAD2L1, PSMD13, PSMC4, BTRC, CDC20, CDC26, FEM1A, RPS27A	759	81	13528	2.42047	1	0.55231	23.1459
	GOTERM_BP_FAT	GO:0006007~glucose catabolic process	9	0.0819747	0.0149831	TROVE2, TPI1, G6PD, LDHAL6B, PGAM4, PGAM1, PDHA2, ENO4, RPIA	759	58	13528	2.76571	1	0.550585	23.4679
	GOTERM_BP_FAT	GO:0030518~steroid hormone receptor signaling pathway	9	0.0819747	0.0149831	NEDD4, MED17, UBR5, THRAP3, DNAJA1, PIAS2, MED14, CARM1, BRCA1	759	58	13528	2.76571	1	0.550585	23.4679
	GOTERM_BP_FAT	GO:0046907~intracellular transport	51	0.464523	0.0163952	ENAH, AP4E1, PDIA3, BNIP3, PEX3, APP, PEX1, SRPR, TIMM9, STAM, VPS16, SCAMP1, ARL1, AP4M1, MYH9, MAPK1, SEC61B, ATP2C1, MGEA5, THOC7, KPNA5, PACS1, ZC3H3, DERL2, DERL1, RTP4, NUP160, AGFG1, ABCD1, CHKB, KATNB1, NFKBIA, TIMM13, SET, NUP50, APPBP2, EXOC5, HSPA8, SRP54, SMG6, MYO1E, TOMM40, ICMT, TRNT1, ARF1, NEDD4, AP2A1, BET1L, HGS, AP4B1, COG1	759	657	13528	1.38356	1	0.576114	25.3884
	GOTERM_BP_FAT	GO:0000077~DNA damage checkpoint	8	0.0728664	0.0167122	TRIAP1, BRIP1, RPS27L, RAD9A, FOXO4, CEP63, BRCA1, PTPN11	759	48	13528	2.97058	1	0.575937	25.8133
	GOTERM_BP_FAT	GO:0006091~generation of precursor metabolites and energy	28	0.255032	0.0169012	UQCRC2, NDUFB3, ACOX1, OXA1L, COX10, PHKB, ATP5B, PGAM1, TPI1, TROVE2, UQCR10, GOT1, PGAM4, NDUFS8, ETFDH, PDHA2, ENO4, LDHAL6B, ATP5F1, ATP6V1H, COX4I1, NDUFC1, CRAT, SDHA, NDUFV3, COX6A2, ATP6V0A2, ENOX1	759	313	13528	1.59443	1	0.573001	26.0656
	GOTERM_BP_FAT	GO:0046365~monosaccharide catabolic process	10	0.091083	0.0171913	TROVE2, TPI1, G6PD, LDHAL6B, PGAM4, PGAM1, FUT4, PDHA2, ENO4, RPIA	759	71	13528	2.51035	1	0.572316	26.4512
	GOTERM_BP_FAT	GO:0051439~regulation of ubiquitin-protein ligase activity during mitotic cell cycle	10	0.091083	0.0171913	ANAPC1, PSMF1, PSMD14, MAD2L1, PSMD13, PSMC4, BTRC, CDC20, CDC26, RPS27A	759	71	13528	2.51035	1	0.572316	26.4512
	GOTERM_BP_FAT	GO:0006635~fatty acid beta-oxidation	6	0.0546498	0.0182916	ACOX1, CHKB, ABCD1, ETFDH, CRAT, HADHA	759	28	13528	3.81931	1	0.588314	27.8964
	GOTERM_BP_FAT	GO:0034660~ncRNA metabolic process	22	0.200383	0.0188994	RPP38, RPL35A, YARS, PUS3, RPL14, AIMP1, GAR1, MPHOSPH10, INTS12, TRNT1, PUS7L, ADAT1, TARS, PA2G4, RPS28, FRG1, TRMT5, HARS2, KIAA0391, ALG11, POP7, GEMIN4	759	230	13528	1.70485	1	0.593671	28.6833
	GOTERM_BP_FAT	GO:0043933~macromolecular complex subunit organization	54	0.491848	0.0193012	OXA1L, COX11, RSF1, COX10, WASF1, NAP1L5, HIST2H2AB, RANBP9, AQP11, NDUFS8, H2AFZ, TAF1L, CLNS1A, BCL10, MAGI1, BRAF, GTF2H3, MED14, TTF2, RAD51, MED17, RRM1, SNRPF, XRN2, HIST1H2AC, PARD3, HIST1H4K, APC2, FKBP4, NUFIP1, BMS1, TSPYL6, SF3B3, GCH1, MTMR2, LPXN, SET, SRR, TUBA3C, TUBE1, AGRN, GEMIN4, NAT14, LPL, SRP54, TCP1, TSR1, SMAD4, ATXN2, PSMG2, H2AFY2, THRAP3, H3F3A, TXNL4A	759	710	13528	1.35559	1	0.594848	29.1988
	GOTERM_BP_FAT	GO:0051236~establishment of RNA localization	12	0.1093	0.0196113	ZC3H3, ATXN2, AGFG1, NUP62, NUP160, SMG6, NUP50, THOC7, NUP85, NUP37, CASC3, NUPL1	759	97	13528	2.20496	1	0.594262	29.5944
	GOTERM_BP_FAT	GO:0050658~RNA transport	12	0.1093	0.0196113	ZC3H3, ATXN2, AGFG1, NUP62, NUP160, SMG6, NUP50, THOC7, NUP85, NUP37, CASC3, NUPL1	759	97	13528	2.20496	1	0.594262	29.5944
	GOTERM_BP_FAT	GO:0050657~nucleic acid transport	12	0.1093	0.0196113	ZC3H3, ATXN2, AGFG1, NUP62, NUP160, SMG6, NUP50, THOC7, NUP85, NUP37, CASC3, NUPL1	759	97	13528	2.20496	1	0.594262	29.5944
	GOTERM_BP_FAT	GO:0065003~macromolecular complex assembly	51	0.464523	0.0197551	OXA1L, COX11, RSF1, COX10, WASF1, NAP1L5, HIST2H2AB, RANBP9, AQP11, NDUFS8, H2AFZ, TAF1L, CLNS1A, BCL10, BRAF, MAGI1, GTF2H3, MED14, RAD51, MED17, RRM1, SNRPF, HIST1H2AC, PARD3, HIST1H4K, APC2, FKBP4, NUFIP1, BMS1, TSPYL6, SF3B3, GCH1, MTMR2, LPXN, SET, SRR, TUBA3C, TUBE1, AGRN, GEMIN4, NAT14, SRP54, TCP1, TSR1, SMAD4, ATXN2, PSMG2, THRAP3, H2AFY2, H3F3A, TXNL4A	759	665	13528	1.36691	1	0.5906	29.7773
	GOTERM_BP_FAT	GO:0070646~protein modification by small protein removal	6	0.0546498	0.0211119	USP7, SUPT3H, PSMD14, USP1, USP21, USP22	759	29	13528	3.68761	1	0.60893	31.4794
	GOTERM_BP_FAT	GO:0051028~mRNA transport	11	0.100191	0.0233338	ZC3H3, AGFG1, NUP62, NUP160, SMG6, NUP50, THOC7, NUP85, NUP37, CASC3, NUPL1	759	87	13528	2.25354	1	0.63996	34.1832
	GOTERM_BP_FAT	GO:0006403~RNA localization	12	0.1093	0.0240435	ZC3H3, ATXN2, AGFG1, NUP62, NUP160, SMG6, NUP50, THOC7, NUP85, NUP37, CASC3, NUPL1	759	100	13528	2.13881	1	0.645033	35.0254
	GOTERM_BP_FAT	GO:0000375~RNA splicing, via transesterification reactions	16	0.145733	0.0246915	CLNS1A, CSTF3, NHP2L1, CWC15, RNPS1, SF3B3, HNRNPA0, WDR83, HNRNPH2, HNRNPK, CPSF7, U2AF1, SNRPF, CPSF2, GEMIN4, TXNL4A	759	153	13528	1.86389	1	0.648954	35.7856
	GOTERM_BP_FAT	GO:0000398~nuclear mRNA splicing, via spliceosome	16	0.145733	0.0246915	CLNS1A, CSTF3, NHP2L1, CWC15, RNPS1, SF3B3, HNRNPA0, WDR83, HNRNPH2, HNRNPK, CPSF7, U2AF1, SNRPF, CPSF2, GEMIN4, TXNL4A	759	153	13528	1.86389	1	0.648954	35.7856
	GOTERM_BP_FAT	GO:0000377~RNA splicing, via transesterification reactions with bulged adenosine as nucleophile	16	0.145733	0.0246915	CLNS1A, CSTF3, NHP2L1, CWC15, RNPS1, SF3B3, HNRNPA0, WDR83, HNRNPH2, HNRNPK, CPSF7, U2AF1, SNRPF, CPSF2, GEMIN4, TXNL4A	759	153	13528	1.86389	1	0.648954	35.7856
	GOTERM_BP_FAT	GO:0031570~DNA integrity checkpoint	8	0.0728664	0.0250784	TRIAP1, BRIP1, RPS27L, RAD9A, FOXO4, CEP63, BRCA1, PTPN11	759	52	13528	2.74207	1	0.648859	36.2353
	GOTERM_BP_FAT	GO:0006414~translational elongation	12	0.1093	0.0256713	RPL35A, HNRNPH2, RPS28, EEF1B2, RPL14, RPL9, RPL27A, RPLP2, RPS13, RPL4, EEFSEC, RPS27A	759	101	13528	2.11764	1	0.651769	36.9188
	GOTERM_BP_FAT	GO:0051436~negative regulation of ubiquitin-protein ligase activity during mitotic cell cycle	9	0.0819747	0.0280956	ANAPC1, PSMF1, PSMD14, MAD2L1, PSMD13, PSMC4, CDC20, CDC26, RPS27A	759	65	13528	2.46786	1	0.679592	39.6425
	GOTERM_BP_FAT	GO:0031145~anaphase-promoting complex-dependent proteasomal ubiquitin-dependent protein catabolic process	9	0.0819747	0.0280956	ANAPC1, PSMF1, PSMD14, MAD2L1, PSMD13, PSMC4, CDC20, CDC26, RPS27A	759	65	13528	2.46786	1	0.679592	39.6425
	GOTERM_BP_FAT	GO:0007127~meiosis I	7	0.0637581	0.0284259	PSMD13, MSH4, CKS2, MYH9, RAD50, TRIP13, RAD51	759	42	13528	2.97058	1	0.678347	40.0049
	GOTERM_BP_FAT	GO:0006402~mRNA catabolic process	7	0.0637581	0.031527	DCPS, PAN3, SMG6, RNH1, RNPS1, CASC3, AUH	759	43	13528	2.90149	1	0.71097	43.3086
	GOTERM_BP_FAT	GO:0051444~negative regulation of ubiquitin-protein ligase activity	9	0.0819747	0.0329642	ANAPC1, PSMF1, PSMD14, MAD2L1, PSMD13, PSMC4, CDC20, CDC26, RPS27A	759	67	13528	2.3942	1	0.72187	44.7807
	GOTERM_BP_FAT	GO:0051352~negative regulation of ligase activity	9	0.0819747	0.0329642	ANAPC1, PSMF1, PSMD14, MAD2L1, PSMD13, PSMC4, CDC20, CDC26, RPS27A	759	67	13528	2.3942	1	0.72187	44.7807
	GOTERM_BP_FAT	GO:0034470~ncRNA processing	18	0.163949	0.0335431	RPP38, RPL35A, PUS3, RPL14, GAR1, MPHOSPH10, INTS12, TRNT1, PUS7L, ADAT1, PA2G4, RPS28, FRG1, TRMT5, KIAA0391, ALG11, POP7, GEMIN4	759	187	13528	1.71563	1	0.722976	45.3634
	GOTERM_BP_FAT	GO:0051437~positive regulation of ubiquitin-protein ligase activity during mitotic cell cycle	9	0.0819747	0.0356013	ANAPC1, PSMF1, PSMD14, PSMD13, PSMC4, BTRC, CDC20, CDC26, RPS27A	759	68	13528	2.35899	1	0.739298	47.3886
	GOTERM_BP_FAT	GO:0007059~chromosome segregation	10	0.091083	0.0369178	MAD2L1, NCAPG, NUSAP1, SKA3, SKA2, NUP37, SMC2, BRCA1, NCAPD2, STAG1	759	81	13528	2.20043	1	0.747258	48.6466
	GOTERM_BP_FAT	GO:0046164~alcohol catabolic process	10	0.091083	0.0369178	TROVE2, TPI1, G6PD, LDHAL6B, PGAM4, PGAM1, FUT4, PDHA2, ENO4, RPIA	759	81	13528	2.20043	1	0.747258	48.6466
	GOTERM_BP_FAT	GO:0035264~multicellular organism growth	5	0.0455415	0.0369918	BBS1, APBA2, ICMT, ADD1, FLVCR1	759	23	13528	3.87466	1	0.743097	48.7164
	GOTERM_BP_FAT	GO:0051443~positive regulation of ubiquitin-protein ligase activity	9	0.0819747	0.0412945	ANAPC1, PSMF1, PSMD14, PSMD13, PSMC4, BTRC, CDC20, CDC26, RPS27A	759	70	13528	2.29159	1	0.776799	52.6278
	GOTERM_BP_FAT	GO:0006334~nucleosome assembly	10	0.091083	0.0450213	HIST1H2AC, HIST2H2AB, RSF1, SET, HIST1H4K, H2AFY2, H2AFZ, H3F3A, NAP1L5, TSPYL6	759	84	13528	2.12184	1	0.801319	55.7864
	GOTERM_BP_FAT	GO:0022613~ribonucleoprotein complex biogenesis	17	0.154841	0.0455965	CLNS1A, RPL35A, TSR1, RPL14, NHP2L1, GAR1, MPHOSPH10, NUFIP1, BMS1, ATXN2, PA2G4, RPS28, FRG1, ALG11, SNRPF, GEMIN4, TXNL4A	759	180	13528	1.68333	1	0.801181	56.2559
	GOTERM_BP_FAT	GO:0006096~glycolysis	7	0.0637581	0.0460923	TROVE2, TPI1, LDHAL6B, PGAM4, PGAM1, PDHA2, ENO4	759	47	13528	2.65456	1	0.800483	56.6567
	GOTERM_BP_FAT	GO:0007126~meiosis	11	0.100191	0.0475298	ADCY3, PSMD13, MSH4, CKS2, OSGIN2, MYH9, ALG11, RAD50, TRIP13, RAD51, TAF1L	759	98	13528	2.00059	1	0.806362	57.7994
	GOTERM_BP_FAT	GO:0006119~oxidative phosphorylation	11	0.100191	0.0475298	UQCRC2, NDUFB3, NDUFV3, UQCR10, COX10, ATP5B, NDUFS8, ATP5F1, ATP6V1H, NDUFC1, ATP6V0A2	759	98	13528	2.00059	1	0.806362	57.7994
	GOTERM_BP_FAT	GO:0051327~M phase of meiotic cell cycle	11	0.100191	0.0475298	ADCY3, PSMD13, MSH4, CKS2, OSGIN2, MYH9, ALG11, RAD50, TRIP13, RAD51, TAF1L	759	98	13528	2.00059	1	0.806362	57.7994
	GOTERM_BP_FAT	GO:0044275~cellular carbohydrate catabolic process	10	0.091083	0.0479666	TROVE2, TPI1, G6PD, LDHAL6B, PGAM4, PGAM1, FUT4, PDHA2, ENO4, RPIA	759	85	13528	2.09688	1	0.80524	58.1411
	GOTERM_BP_FAT	GO:0009062~fatty acid catabolic process	6	0.0546498	0.0487335	ACOX1, CHKB, ABCD1, ETFDH, CRAT, HADHA	759	36	13528	2.97058	1	0.806361	58.7344
	GOTERM_BP_FAT	GO:0030521~androgen receptor signaling pathway	6	0.0546498	0.0487335	MED17, THRAP3, DNAJA1, PIAS2, MED14, BRCA1	759	36	13528	2.97058	1	0.806361	58.7344
	GOTERM_BP_FAT	GO:0051351~positive regulation of ligase activity	9	0.0819747	0.0509151	ANAPC1, PSMF1, PSMD14, PSMD13, PSMC4, BTRC, CDC20, CDC26, RPS27A	759	73	13528	2.19741	1	0.816537	60.3793
	GOTERM_BP_FAT	GO:0015931~nucleobase, nucleoside, nucleotide and nucleic acid transport	12	0.1093	0.0518029	ZC3H3, ATXN2, AGFG1, NUP62, NUP160, SMG6, NUP50, THOC7, NUP85, NUP37, CASC3, NUPL1	759	113	13528	1.89276	1	0.818191	61.0308
	GOTERM_BP_FAT	GO:0006325~chromatin organization	30	0.273249	0.0523937	SUPT3H, HIST1H2AC, KDM6A, RSF1, ING2, HNF1A, HIST1H4K, MORF4L2, BNIP3, NAP1L5, TSPYL6, HIST2H2AB, EPC2, SET, H2AFZ, LEO1, CHD3, BRD1, TADA2A, RCOR1, RBL1, HMG20B, MBD3, GSG2, H2AFY2, USP21, H3F3A, PHF21A, USP22, CARM1	759	378	13528	1.41456	1	0.817998	61.4587
	GOTERM_BP_FAT	GO:0051321~meiotic cell cycle	11	0.100191	0.0532651	ADCY3, PSMD13, MSH4, CKS2, OSGIN2, MYH9, ALG11, RAD50, TRIP13, RAD51, TAF1L	759	100	13528	1.96058	1	0.819494	62.0819
	GOTERM_BP_FAT	GO:0031497~chromatin assembly	10	0.091083	0.0542334	HIST1H2AC, HIST2H2AB, RSF1, SET, HIST1H4K, H2AFY2, H2AFZ, H3F3A, NAP1L5, TSPYL6	759	87	13528	2.04867	1	0.821512	62.7631
	GOTERM_BP_FAT	GO:0031397~negative regulation of protein ubiquitination	9	0.0819747	0.0544176	ANAPC1, PSMF1, PSMD14, MAD2L1, PSMD13, PSMC4, CDC20, CDC26, RPS27A	759	74	13528	2.16772	1	0.818937	62.8914
	GOTERM_BP_FAT	GO:0006605~protein targeting	19	0.173058	0.0577664	PACS1, SRP54, RTP4, PDIA3, KATNB1, NFKBIA, TOMM40, ICMT, PEX3, TIMM13, TRNT1, MAPK1, SEC61B, PEX1, NEDD4, SRPR, TIMM9, MGEA5, KPNA5	759	215	13528	1.5751	1	0.83406	65.152
	GOTERM_BP_FAT	GO:0045449~regulation of transcription	164	1.49376	0.0579519	JDP2, STK36, PASK, MORF4L2, FOXO4, CNOT6, ZNF829, CNOT4, NONO, EPC2, SIN3B, APP, ZNF777, ZNF248, PQBP1, OLIG1, TIGD7, RPS27A, BCL10, ZNF594, ZNF592, TIGD1, TADA2A, STRN3, RCOR1, RBL1, ZNF48, FOXN2, HMG20B, MED14, SIX4, MAPK1, PA2G4, KRBA2, TCFL5, MTF1, TIAL1, MED17, ZNF785, RIPK2, PIAS2, LRCH4, XRN2, IRAK1BP1, ZNF382, ZIM2, DEAF1, CRTC3, ZNF76, ANKRD30A, NFKBIA, ZNF511, MYBL1, ZNF331, HEXIM2, CEN…	759	2601	13528	1.12382	1	0.831591	65.2734
	GOTERM_BP_FAT	GO:0030522~intracellular receptor-mediated signaling pathway	9	0.0819747	0.0580704	NEDD4, MED17, UBR5, THRAP3, DNAJA1, PIAS2, MED14, CARM1, BRCA1	759	75	13528	2.13881	1	0.828784	65.3507
	GOTERM_BP_FAT	GO:0070727~cellular macromolecule localization	32	0.291466	0.0604734	PACS1, DERL2, OXA1L, RTP4, DERL1, PDIA3, AP4E1, KATNB1, NFKBIA, PEX3, TIMM13, TERF2IP, PEX1, SRPR, TIMM9, STAM, VPS16, APPBP2, SRP54, TOMM40, ICMT, CASC3, AP4M1, TRNT1, MAPK1, SEC61B, AP2A1, NEDD4, MGEA5, HGS, KPNA5, AP4B1	759	414	13528	1.37766	1	0.837895	66.8838
	GOTERM_BP_FAT	GO:0008652~cellular amino acid biosynthetic process	7	0.0637581	0.0642451	MRI1, ADI1, GOT1, MAT2A, DHFRL1, GLUD1, SRR	759	51	13528	2.44636	1	0.852705	69.1617
	GOTERM_BP_FAT	GO:0019395~fatty acid oxidation	6	0.0546498	0.0650111	ACOX1, CHKB, ABCD1, ETFDH, CRAT, HADHA	759	39	13528	2.74207	1	0.853046	69.6059
	GOTERM_BP_FAT	GO:0034440~lipid oxidation	6	0.0546498	0.0650111	ACOX1, CHKB, ABCD1, ETFDH, CRAT, HADHA	759	39	13528	2.74207	1	0.853046	69.6059
	GOTERM_BP_FAT	GO:0070647~protein modification by small protein conjugation or removal	15	0.136624	0.0652178	USP7, SUPT3H, PSMD14, NEDD4, USP1, USP21, LEO1, CBLL1, USP22, PARK2, TRIM23, FBXW11, BRCA1, RPS27A, RBX1	759	160	13528	1.67095	1	0.850884	69.7248
	GOTERM_BP_FAT	GO:0006399~tRNA metabolic process	12	0.1093	0.0666513	TRNT1, PUS7L, RPP38, ADAT1, TARS, YARS, PUS3, AIMP1, HARS2, TRMT5, KIAA0391, POP7	759	118	13528	1.81255	1	0.854183	70.5368
	GOTERM_BP_FAT	GO:0000075~cell cycle checkpoint	10	0.091083	0.0683049	TRIAP1, MAD2L1, PSMG2, BRIP1, RPS27L, RAD9A, FOXO4, CEP63, BRCA1, PTPN11	759	91	13528	1.95862	1	0.858279	71.4481
	GOTERM_BP_FAT	GO:0065004~protein-DNA complex assembly	10	0.091083	0.0683049	HIST1H2AC, HIST2H2AB, RSF1, SET, HIST1H4K, H2AFY2, H2AFZ, H3F3A, NAP1L5, TSPYL6	759	91	13528	1.95862	1	0.858279	71.4481
	GOTERM_BP_FAT	GO:0031400~negative regulation of protein modification process	12	0.1093	0.0699196	ANAPC1, PSMF1, PSMD14, MAD2L1, G6PD, SET, PSMD13, PSMC4, MGEA5, CDC20, CDC26, RPS27A	759	119	13528	1.79732	1	0.862031	72.3121
	GOTERM_BP_FAT	GO:0006401~RNA catabolic process	8	0.0728664	0.0705394	DCPS, PAN3, SMG6, RNH1, RNPS1, CASC3, XRN2, AUH	759	65	13528	2.19366	1	0.861671	72.6372
	GOTERM_BP_FAT	GO:0006886~intracellular protein transport	29	0.264141	0.0712058	PACS1, DERL2, RTP4, DERL1, PDIA3, AP4E1, KATNB1, NFKBIA, PEX3, TIMM13, PEX1, SRPR, TIMM9, STAM, VPS16, APPBP2, SRP54, TOMM40, ICMT, AP4M1, TRNT1, MAPK1, SEC61B, AP2A1, NEDD4, MGEA5, HGS, KPNA5, AP4B1	759	374	13528	1.38203	1	0.861505	72.9827
	GOTERM_BP_FAT	GO:0005996~monosaccharide metabolic process	19	0.173058	0.0737299	LDHAL6B, AIMP1, PHKB, PGAM1, UGDH, CHST5, GALK2, TPI1, TROVE2, G6PD, PGAM4, MGEA5, FUT4, PIK3CA, ENO4, PDHA2, RPIA, FPGT, NANP	759	222	13528	1.52543	1	0.868512	74.2544
	GOTERM_BP_FAT	GO:0007017~microtubule-based process	21	0.191274	0.0748153	HAUS4, DNAH9, KIF24, KIF15, DNHD1, NUSAP1, KTN1, CETN2, MYH9, CEP63, BRCA1, EML4, KIF13A, BBS1, APP, RANBP9, PEX1, CKS2, TUBA3C, TUBE1, CLASP1	759	253	13528	1.47942	1	0.869853	74.7837
	GOTERM_BP_FAT	GO:0034728~nucleosome organization	10	0.091083	0.0761234	HIST1H2AC, HIST2H2AB, RSF1, SET, HIST1H4K, H2AFY2, H2AFZ, H3F3A, NAP1L5, TSPYL6	759	93	13528	1.9165	1	0.871962	75.4079
	GOTERM_BP_FAT	GO:0042770~DNA damage response, signal transduction	9	0.0819747	0.0786202	TRIAP1, HIPK2, BRIP1, RPS27L, RAD9A, FOXO4, CEP63, BRCA1, PTPN11	759	80	13528	2.00514	1	0.87811	76.5591
	GOTERM_BP_FAT	GO:0051493~regulation of cytoskeleton organization	13	0.118408	0.0794267	ARPC1A, TRIOBP, ARPC3, ARPC2, KATNB1, SKA3, RHOQ, ARF6, CLASP1, SKA2, BRCA1, RASA1, ADD1	759	136	13528	1.70371	1	0.878311	76.92
	GOTERM_BP_FAT	GO:0030833~regulation of actin filament polymerization	7	0.0637581	0.0802544	ARPC1A, TRIOBP, ARPC3, ARPC2, ARF6, RASA1, ADD1	759	54	13528	2.31045	1	0.878581	77.2849
	GOTERM_BP_FAT	GO:0042254~ribosome biogenesis	12	0.1093	0.0803327	RPL35A, PA2G4, RPS28, TSR1, RPL14, GAR1, NHP2L1, FRG1, MPHOSPH10, ALG11, BMS1, GEMIN4	759	122	13528	1.75313	1	0.876358	77.3192
	GOTERM_BP_FAT	GO:0034613~cellular protein localization	31	0.282357	0.0828525	PACS1, DERL2, OXA1L, RTP4, DERL1, PDIA3, AP4E1, KATNB1, NFKBIA, PEX3, TIMM13, TERF2IP, PEX1, SRPR, TIMM9, STAM, VPS16, APPBP2, SRP54, TOMM40, ICMT, AP4M1, TRNT1, MAPK1, SEC61B, AP2A1, NEDD4, MGEA5, HGS, KPNA5, AP4B1	759	411	13528	1.34435	1	0.882143	78.3952
	GOTERM_BP_FAT	GO:0009309~amine biosynthetic process	9	0.0819747	0.0831903	MRI1, ADI1, GOT1, MAT2A, DHFRL1, GLUD1, SRR, AZIN1, GCH1	759	81	13528	1.98038	1	0.880822	78.5358
	GOTERM_BP_FAT	GO:0000184~nuclear-transcribed mRNA catabolic process, nonsense-mediated decay	5	0.0455415	0.0844477	DCPS, PAN3, SMG6, RNPS1, CASC3	759	30	13528	2.97058	1	0.88241	79.0514
	GOTERM_BP_FAT	GO:0016052~carbohydrate catabolic process	11	0.100191	0.0846221	HYAL1, TROVE2, TPI1, G6PD, LDHAL6B, PGAM4, PGAM1, FUT4, PDHA2, ENO4, RPIA	759	109	13528	1.7987	1	0.880604	79.122
	GOTERM_BP_FAT	GO:0006289~nucleotide-excision repair	7	0.0637581	0.0860438	POLL, RPA2, RFC2, LIG1, GTF2H3, LIG4, OGG1	759	55	13528	2.26844	1	0.882678	79.6891
	GOTERM_BP_FAT	GO:0051247~positive regulation of protein metabolic process	20	0.182166	0.0876918	ANAPC1, BCL10, IL6, BTRC, SMAD4, NFKBIA, CDC20, CDC26, BRCA1, MAPK1, PSMF1, PSMD14, PSMD13, PSMC4, NEDD4, MGEA5, DNAJA3, RPS27A, CLN6, BMPR1A	759	243	13528	1.46695	1	0.885359	80.3283
	GOTERM_BP_FAT	GO:0010639~negative regulation of organelle organization	9	0.0819747	0.0879137	TRIOBP, MAD2L1, PSMG2, SET, KATNB1, CLASP1, TERF2IP, BRCA1, ADD1	759	82	13528	1.95623	1	0.883763	80.4128
	GOTERM_BP_FAT	GO:0016568~chromatin modification	22	0.200383	0.088669	SUPT3H, BRD1, KDM6A, RSF1, ING2, HNF1A, TADA2A, RCOR1, MORF4L2, RBL1, BNIP3, HMG20B, MBD3, GSG2, EPC2, H2AFY2, USP21, PHF21A, LEO1, USP22, CARM1, CHD3	759	274	13528	1.43108	1	0.883761	80.6982
	GOTERM_BP_FAT	GO:0022618~ribonucleoprotein complex assembly	8	0.0728664	0.0906582	CLNS1A, ATXN2, TSR1, NUFIP1, SNRPF, BMS1, GEMIN4, TXNL4A	759	69	13528	2.06649	1	0.887327	81.4312
	GOTERM_BP_FAT	GO:0030218~erythrocyte differentiation	6	0.0546498	0.0908671	G6PD, EPAS1, TGFBR3, ACIN1, ADD1, FLVCR1	759	43	13528	2.48699	1	0.885747	81.5066
	GOTERM_BP_FAT	GO:0044271~nitrogen compound biosynthetic process	25	0.227707	0.0998464	ADCY3, HNF1A, COX10, ATP5B, DHFRL1, GLUD1, AZIN1, GCH1, GPHN, GOT1, ATP5S, SRR, NQO1, MRI1, MAT2A, ATP5F1, ATP6V1H, NME6, ADI1, ATP2C1, RFK, RRM1, UROD, PAICS, ATP6V0A2	759	325	13528	1.37103	1	0.906943	84.4888
sperm_hypo_gas_hypo	GOTERM_BP_FAT	GO:0007610~behavior	32	0.665281	8.67712e-06	OPRM1, DRD4, PGLYRP1, TRH, CALB1, KLHL1, ATP2B2, NPAS2, NPHP4, GALR2, PTN, ROBO2, DSCAM, MAFG, UCN, CMTM2, GNB1L, EFNB3, GAL, ATXN1, GRM2, CXCL14, NPY, RASGRF1, GRIA1, ITGA8, MC4R, CHRNB4, SLC18A2, USP46, PYY, CACNA1A	380	469	13528	2.429	0.0194449	0.0194449	0.0151329
	GOTERM_BP_FAT	GO:0030182~neuron differentiation	30	0.623701	1.65601e-05	SOX1, OPCML, ONECUT2, SOX5, DSCAML1, KCNIP2, KLHL1, ATP2B2, HOXA1, LINGO1, PTK2B, TNR, GALR2, PCSK9, ROBO2, APC, DSCAM, UCN, EFNB3, MDGA1, BAIAP2, PTF1A, NEUROG1, ISL1, THY1, NUMBL, RASGRF1, ID4, NTM, CACNA1A	380	438	13528	2.43836	0.0367823	0.0185635	0.0288789
	GOTERM_BP_FAT	GO:0007267~cell-cell signaling	36	0.748441	3.29952e-05	WNT5A, FGF14, DRD4, FGF12, TRH, KCNIP2, PCDH1, GRIN2C, GALR2, GRID2, SRD5A2, ADRA2B, MLLT4, HTR1E, EFNB3, PCDH8, GAL, ATXN1, GRM5, ACVR2B, NAALAD2, GRM3, CBLN1, GRM2, GABRR1, NPY, CXCL14, GRIA1, ASH1L, MC4R, CHRNB4, MTNR1B, STC1, EFNA4, PYY, CACNA1A	380	600	13528	2.136	0.0719496	0.0245826	0.0575319
	GOTERM_BP_FAT	GO:0048666~neuron development	24	0.49896	8.62168e-05	UCN, SOX1, EFNB3, OPCML, BAIAP2, ONECUT2, DSCAML1, KCNIP2, ISL1, NUMBL, THY1, KLHL1, ATP2B2, HOXA1, LINGO1, RASGRF1, PTK2B, TNR, GALR2, ROBO2, CACNA1A, NTM, DSCAM, APC	380	339	13528	2.52035	0.177262	0.0476087	0.150266
	GOTERM_BP_FAT	GO:0044057~regulation of system process	22	0.45738	0.000170184	UCN, CYP2J2, NTF4, GNAI2, DRD4, NLGN2, KCNIP2, CALB1, MYL9, ATP2B2, GRM3, ADRB2, MYOCD, RASGRF1, GRIN2C, CHRNB4, USP46, CELF2, NOS3, KCNH2, KCNQ1, CACNA1A	380	309	13528	2.53463	0.319658	0.0741398	0.296407
	GOTERM_BP_FAT	GO:0031644~regulation of neurological system process	14	0.29106	0.000370126	ATP2B2, GRM3, UCN, ADRB2, NTF4, GNAI2, RASGRF1, GRIN2C, DRD4, CHRNB4, NLGN2, USP46, CALB1, CACNA1A	380	153	13528	3.25752	0.567317	0.130316	0.643584
	GOTERM_BP_FAT	GO:0050804~regulation of synaptic transmission	13	0.27027	0.000438586	ATP2B2, GRM3, UCN, NTF4, GNAI2, RASGRF1, GRIN2C, DRD4, CHRNB4, NLGN2, USP46, CALB1, CACNA1A	380	136	13528	3.40294	0.629439	0.132222	0.762194
	GOTERM_BP_FAT	GO:0030534~adult behavior	10	0.2079	0.000663409	MAFG, ATXN1, GRM2, NPY, EFNB3, DRD4, CHRNB4, TRH, CACNA1A, KLHL1	380	86	13528	4.13953	0.777269	0.171157	1.15077
	GOTERM_BP_FAT	GO:0031344~regulation of cell projection organization	10	0.2079	0.00085205	LINGO1, PLXNB1, ROBO2, LRRC4C, TLX2, CACNA1A, ARAP1, THY1, NUMBL, APC	380	89	13528	4	0.854708	0.192922	1.47571
	GOTERM_BP_FAT	GO:0051969~regulation of transmission of nerve impulse	13	0.27027	0.000880646	ATP2B2, GRM3, UCN, NTF4, GNAI2, RASGRF1, GRIN2C, DRD4, CHRNB4, NLGN2, USP46, CALB1, CACNA1A	380	147	13528	3.1483	0.86382	0.18076	1.52488
	GOTERM_BP_FAT	GO:0022610~biological adhesion	35	0.727651	0.00128283	OPCML, DSCAML1, ITGBL1, NPHP4, PCDH1, COL7A1, CTGF, ITGB8, PTK2B, PVRL3, TNR, ROBO2, CDH26, MLLT4, DSCAM, APC, NLGN2, CPXM2, PCDH8, CDHR5, BTBD9, CLDN23, THY1, NME2, PGM5, F5, TMEM8A, LSAMP, ITGA8, SGCE, ANTXR1, ABL1, COL24A1, NTM, ROM1	380	701	13528	1.77746	0.945247	0.23209	2.21397
	GOTERM_BP_FAT	GO:0007155~cell adhesion	35	0.727651	0.0012871	OPCML, DSCAML1, ITGBL1, NPHP4, PCDH1, COL7A1, CTGF, ITGB8, PTK2B, PVRL3, TNR, ROBO2, CDH26, MLLT4, DSCAM, APC, NLGN2, CPXM2, PCDH8, CDHR5, BTBD9, CLDN23, THY1, NME2, PGM5, F5, TMEM8A, LSAMP, ITGA8, SGCE, ANTXR1, ABL1, COL24A1, NTM, ROM1	380	700	13528	1.78	0.945773	0.215636	2.22126
	GOTERM_BP_FAT	GO:0010959~regulation of metal ion transport	9	0.18711	0.00190693	AKT1, ATP2B2, ADRB2, JPH2, GNAI2, DRD4, NOS3, KCNE3, THY1	380	81	13528	3.95556	0.986693	0.282705	3.27428
	GOTERM_BP_FAT	GO:0031175~neuron projection development	17	0.35343	0.00236282	UCN, EFNB3, BAIAP2, DSCAML1, ISL1, KLHL1, NUMBL, HOXA1, LINGO1, RASGRF1, PTK2B, TNR, GALR2, ROBO2, CACNA1A, DSCAM, APC	380	256	13528	2.36406	0.995268	0.317767	4.04195
	GOTERM_BP_FAT	GO:0055082~cellular chemical homeostasis	22	0.45738	0.00244454	MAFG, JPH2, TTC7A, DRD4, MFI2, PPARGC1A, ATXN1, ATP2B2, ATP6V0E2, SLC4A11, GRIN2C, PTK2B, RYR3, GALR2, CHRNB4, GRID2, STC1, GNG3, KCNH2, KCNQ1, CACNA1A, SCO1	380	380	13528	2.06105	0.996069	0.308749	4.17896
	GOTERM_BP_FAT	GO:0050801~ion homeostasis	23	0.47817	0.00272913	MAFG, JPH2, TTC7A, DRD4, MFI2, CCDC47, ATXN1, ATP2B2, CYP27B1, ATP6V0E2, SLC4A11, GRIN2C, PTK2B, RYR3, GALR2, CHRNB4, GRID2, STC1, GNG3, KCNH2, KCNQ1, CACNA1A, SCO1	380	409	13528	2.00196	0.997939	0.320589	4.65462
	GOTERM_BP_FAT	GO:0010975~regulation of neuron projection development	8	0.16632	0.00337252	LINGO1, PLXNB1, ROBO2, LRRC4C, TLX2, CACNA1A, THY1, NUMBL	380	70	13528	4.06857	0.999522	0.362181	5.7218
	GOTERM_BP_FAT	GO:0030030~cell projection organization	21	0.43659	0.00370764	UCN, EFNB3, BAIAP2, ONECUT2, DSCAML1, ISL1, NUMBL, KLHL1, AKT1, ATP2B2, HOXA1, LINGO1, RASGRF1, PTK2B, ITGA8, TNR, GALR2, ROBO2, CACNA1A, DSCAM, APC	380	368	13528	2.03152	0.999776	0.373119	6.27318
	GOTERM_BP_FAT	GO:0008344~adult locomotory behavior	7	0.14553	0.00386008	ATXN1, GRM2, EFNB3, DRD4, TRH, CACNA1A, KLHL1	380	54	13528	4.61481	0.999842	0.369123	6.52298
	GOTERM_BP_FAT	GO:0006355~regulation of transcription, DNA-dependent	69	1.43451	0.00406221	E2F8, XRCC6, ZNF154, ZNF202, PAWR, HOXD1, RNF141, MYOCD, ZFP90, FOXF2, ZNF396, ZNF730, ZNF496, ARID5B, SOX12, PTF1A, ZHX1, ZNF791, SIX2, ARID1B, PKIA, PPARGC1A, PURA, ZNF233, ADRB2, NME2, ZSCAN16, KCNH2, ZNF587, CAMTA2, SOX1, ONECUT2, SOX5, ZNF232, MYT1, LIN28B, SOX8, HOXA1, NPAS2, HOXA3, NKX1-2, ZNF425, CHD1, SKIL, NKX2-4, TLX2, TCF3, MAFG, TBX6, TCF7, IKZF2, NEUROG1, CREB5, TEAD3, ISL1, ZNF20, …	380	1773	13528	1.38545	0.9999	0.369079	6.85326
	GOTERM_BP_FAT	GO:0045664~regulation of neuron differentiation	11	0.22869	0.00421188	LINGO1, PLXNB1, SOX5, ROBO2, ID4, LRRC4C, ISL1, TLX2, CACNA1A, THY1, NUMBL	380	133	13528	2.94436	0.999929	0.36545	7.0971
	GOTERM_BP_FAT	GO:0006873~cellular ion homeostasis	21	0.43659	0.00443637	MAFG, JPH2, TTC7A, DRD4, MFI2, ATXN1, ATP2B2, ATP6V0E2, SLC4A11, GRIN2C, PTK2B, RYR3, GALR2, CHRNB4, GRID2, STC1, GNG3, KCNH2, KCNQ1, CACNA1A, SCO1	380	374	13528	1.99893	0.999957	0.367045	7.4617
	GOTERM_BP_FAT	GO:0007268~synaptic transmission	18	0.37422	0.00446993	DRD4, KCNIP2, GRM5, ATXN1, NAALAD2, CBLN1, GRM3, GABRR1, GRM2, NPY, GRIN2C, GRIA1, GALR2, CHRNB4, MTNR1B, GRID2, CACNA1A, HTR1E	380	298	13528	2.15034	0.99996	0.356471	7.51611
	GOTERM_BP_FAT	GO:0007626~locomotory behavior	17	0.35343	0.00459134	OPRM1, CMTM2, EFNB3, DRD4, TRH, CALB1, KLHL1, ATXN1, ATP2B2, NPAS2, GRM2, CXCL14, CHRNB4, SLC18A2, ROBO2, CACNA1A, DSCAM	380	274	13528	2.20876	0.99997	0.352037	7.71263
	GOTERM_BP_FAT	GO:0007166~cell surface receptor linked signal transduction	71	1.47609	0.00529246	OPRM1, FGF8, RGS7BP, GLRA2, TLR2, AKT1, SCT, CTGF, CLCF1, GRIN2C, LTB4R, HOMER3, GALR2, GRID2, GNG2, NOS3, GNG3, HTR5A, HTR1E, EFNB3, GNB1L, GPR133, BAIAP2, ARID5B, ALK, GAL, THY1, GRM5, GRM3, ADRB2, ACVR2B, GRM2, GABRR1, PTGDR, STC1, RAPGEFL1, ACVR1, WNT5A, GNAI2, TNFRSF25, DRD4, HMP19, ITGBL1, CPZ, IL12RB2, GPR27, ITGB8, PTK2B, PTN, USP37, ADAMTS10, SCG5, ADRA2B, PIK3R1, APC, DIXDC1, TCF7, UCN,…	380	1856	13528	1.36185	0.999994	0.38143	8.83981
	GOTERM_BP_FAT	GO:0010557~positive regulation of macromolecule biosynthetic process	31	0.644491	0.00549406	CAMTA2, ONECUT2, XRCC6, SOX5, PAWR, SOX8, AKT1, HOXA1, NPAS2, MYOCD, PTK2B, FOXF2, TCF3, UCN, IKZF2, EGR4, PTF1A, SIX2, CREB5, TEAD3, ARID1B, TOPORS, ISL1, PPARGC1A, ATXN1, ADRB2, DYRK1B, HIVEP3, FOXE1, NFIC, ACVR1	380	654	13528	1.68746	0.999996	0.380915	9.16151
	GOTERM_BP_FAT	GO:0006687~glycosphingolipid metabolic process	5	0.10395	0.00556307	GBA2, ST6GALNAC6, ITGB8, ST8SIA1, ST8SIA3	380	26	13528	6.84615	0.999997	0.373477	9.27139
	GOTERM_BP_FAT	GO:0010769~regulation of cell morphogenesis involved in differentiation	8	0.16632	0.0057299	LINGO1, PLXNB1, ROBO2, LRRC4C, TLX2, CACNA1A, THY1, NUMBL	380	77	13528	3.6987	0.999998	0.371507	9.5365
	GOTERM_BP_FAT	GO:0019725~cellular homeostasis	24	0.49896	0.00623708	MAFG, GLRX5, JPH2, TTC7A, DRD4, MFI2, PPARGC1A, ATXN1, ATP2B2, ATP6V0E2, SLC4A11, GRIN2C, PTK2B, RYR3, GALR2, CHRNB4, GRID2, STC1, GNG3, KCNH2, KCNQ1, CACNA1A, SCO1, APC	380	466	13528	1.83348	0.999999	0.386289	10.338
	GOTERM_BP_FAT	GO:0043269~regulation of ion transport	9	0.18711	0.00658152	AKT1, ATP2B2, ADRB2, JPH2, GNAI2, DRD4, NOS3, KCNE3, THY1	380	99	13528	3.23636	1	0.39232	10.8784
	GOTERM_BP_FAT	GO:0051252~regulation of RNA metabolic process	69	1.43451	0.00675985	E2F8, XRCC6, ZNF154, ZNF202, PAWR, HOXD1, RNF141, MYOCD, ZFP90, FOXF2, ZNF396, ZNF730, ZNF496, ARID5B, SOX12, PTF1A, ZHX1, ZNF791, SIX2, ARID1B, PKIA, PPARGC1A, PURA, ZNF233, ADRB2, NME2, ZSCAN16, KCNH2, ZNF587, CAMTA2, SOX1, ONECUT2, SOX5, ZNF232, MYT1, LIN28B, SOX8, HOXA1, NPAS2, HOXA3, NKX1-2, ZNF425, CHD1, SKIL, NKX2-4, TLX2, TCF3, MAFG, TBX6, TCF7, IKZF2, NEUROG1, CREB5, TEAD3, ISL1, ZNF20, …	380	1813	13528	1.35488	1	0.390517	11.1571
	GOTERM_BP_FAT	GO:0055080~cation homeostasis	17	0.35343	0.00687256	MAFG, JPH2, TTC7A, MFI2, DRD4, CCDC47, ATP2B2, CYP27B1, ATP6V0E2, SLC4A11, PTK2B, RYR3, GALR2, STC1, GNG3, CACNA1A, SCO1	380	286	13528	2.11608	1	0.385961	11.3327
	GOTERM_BP_FAT	GO:0010628~positive regulation of gene expression	28	0.582121	0.00701669	CAMTA2, ONECUT2, XRCC6, SOX5, SOX8, HOXA1, NPAS2, MYOCD, FOXF2, TCF3, IKZF2, EGR4, PTF1A, SIX2, CREB5, TEAD3, TOPORS, ARID1B, ISL1, PPARGC1A, ATXN1, ADRB2, DYRK1B, HIVEP3, FOXE1, DNMT1, NFIC, ACVR1	380	581	13528	1.71566	1	0.38299	11.5569
	GOTERM_BP_FAT	GO:0050767~regulation of neurogenesis	12	0.24948	0.00710102	LINGO1, PLXNB1, XRCC6, SOX5, ROBO2, ID4, LRRC4C, ISL1, TLX2, CACNA1A, THY1, NUMBL	380	166	13528	2.57349	1	0.377693	11.6878
	GOTERM_BP_FAT	GO:0045941~positive regulation of transcription	27	0.561331	0.00892379	CAMTA2, ONECUT2, XRCC6, SOX5, SOX8, HOXA1, NPAS2, MYOCD, FOXF2, TCF3, IKZF2, EGR4, PTF1A, SIX2, CREB5, TEAD3, TOPORS, ARID1B, ISL1, PPARGC1A, ATXN1, ADRB2, DYRK1B, HIVEP3, FOXE1, NFIC, ACVR1	380	564	13528	1.70426	1	0.439865	14.4732
	GOTERM_BP_FAT	GO:0048878~chemical homeostasis	25	0.519751	0.00970925	MAFG, JPH2, TTC7A, DRD4, MFI2, CCDC47, PPARGC1A, ATXN1, ATP2B2, SLC4A11, ATP6V0E2, CYP27B1, GRIN2C, PTK2B, RYR3, GALR2, CHRNB4, GRID2, PCSK9, STC1, GNG3, KCNH2, KCNQ1, CACNA1A, SCO1	380	512	13528	1.73828	1	0.458448	15.6477
	GOTERM_BP_FAT	GO:0031328~positive regulation of cellular biosynthetic process	31	0.644491	0.0103674	CAMTA2, ONECUT2, XRCC6, SOX5, PAWR, SOX8, AKT1, HOXA1, NPAS2, MYOCD, PTK2B, FOXF2, TCF3, UCN, IKZF2, EGR4, PTF1A, SIX2, CREB5, TEAD3, ARID1B, TOPORS, ISL1, PPARGC1A, ATXN1, ADRB2, DYRK1B, HIVEP3, FOXE1, NFIC, ACVR1	380	685	13528	1.61109	1	0.471336	16.6202
	GOTERM_BP_FAT	GO:0006664~glycolipid metabolic process	5	0.10395	0.0104931	GBA2, ST6GALNAC6, ITGB8, ST8SIA1, ST8SIA3	380	31	13528	5.74194	1	0.466444	16.8046
	GOTERM_BP_FAT	GO:0019935~cyclic-nucleotide-mediated signaling	10	0.2079	0.0108923	OPRM1, ADRB2, NPY, GNAI2, DRD4, GALR2, MTNR1B, MC4R, HTR5A, HTR1E	380	130	13528	2.73846	1	0.47033	17.3881
	GOTERM_BP_FAT	GO:0022604~regulation of cell morphogenesis	10	0.2079	0.0114169	RHOJ, LINGO1, PLXNB1, ROBO2, LRRC4C, TLX2, CACNA1A, ARAP1, THY1, NUMBL	380	131	13528	2.71756	1	0.47776	18.149
	GOTERM_BP_FAT	GO:0030003~cellular cation homeostasis	15	0.31185	0.0124889	MAFG, JPH2, TTC7A, MFI2, DRD4, ATP2B2, ATP6V0E2, SLC4A11, PTK2B, RYR3, GALR2, STC1, GNG3, CACNA1A, SCO1	380	254	13528	2.10236	1	0.50026	19.6833
	GOTERM_BP_FAT	GO:0009891~positive regulation of biosynthetic process	31	0.644491	0.0126394	CAMTA2, ONECUT2, XRCC6, SOX5, PAWR, SOX8, AKT1, HOXA1, NPAS2, MYOCD, PTK2B, FOXF2, TCF3, UCN, IKZF2, EGR4, PTF1A, SIX2, CREB5, TEAD3, ARID1B, TOPORS, ISL1, PPARGC1A, ATXN1, ADRB2, DYRK1B, HIVEP3, FOXE1, NFIC, ACVR1	380	695	13528	1.58791	1	0.496092	19.8965
	GOTERM_BP_FAT	GO:0051924~regulation of calcium ion transport	7	0.14553	0.012642	ATP2B2, ADRB2, JPH2, GNAI2, DRD4, NOS3, THY1	380	69	13528	3.61159	1	0.488067	19.9001
	GOTERM_BP_FAT	GO:0007631~feeding behavior	7	0.14553	0.012642	UCN, NPY, GALR2, MC4R, PYY, TRH, GAL	380	69	13528	3.61159	1	0.488067	19.9001
	GOTERM_BP_FAT	GO:0060284~regulation of cell development	13	0.27027	0.0128858	LINGO1, MYOCD, PLXNB1, XRCC6, SOX5, ROBO2, ID4, LRRC4C, ISL1, TLX2, CACNA1A, NUMBL, THY1	380	205	13528	2.25756	1	0.486779	20.2445
	GOTERM_BP_FAT	GO:0006357~regulation of transcription from RNA polymerase II promoter	32	0.665281	0.0130331	CAMTA2, ONECUT2, XRCC6, SOX5, ZNF202, PAWR, SOX8, HOXA1, NPAS2, MYOCD, CHD1, SKIL, ZNF496, TCF3, TCF7, IKZF2, SOX12, NEUROG1, SIX2, TEAD3, ISL1, PPARGC1A, PKIA, ATXN1, ADRB2, IRF7, BCL6B, FOXE1, DNMT1, ID4, ABL1, NFIC	380	727	13528	1.56699	1	0.483007	20.4517
	GOTERM_BP_FAT	GO:0032409~regulation of transporter activity	5	0.10395	0.0130629	ADRB2, JPH2, GNAI2, DRD4, PON1	380	33	13528	5.39394	1	0.476319	20.4937
	GOTERM_BP_FAT	GO:0048598~embryonic morphogenesis	17	0.35343	0.0130633	WNT5A, TBX6, FGF8, SIX2, NEUROG1, DSCAML1, PCDH8, ATP2B2, RGMA, HOXA1, ACVR2B, HOXB2, HOXA3, ITGA8, FOXE1, TLX2, ACVR1	380	307	13528	1.97134	1	0.469072	20.4943
	GOTERM_BP_FAT	GO:0051173~positive regulation of nitrogen compound metabolic process	29	0.602911	0.014279	CAMTA2, ONECUT2, XRCC6, SOX5, SOX8, AKT1, HOXA1, NPAS2, MYOCD, FOXF2, TCF3, UCN, IKZF2, EGR4, PTF1A, SIX2, CREB5, TEAD3, ARID1B, TOPORS, ISL1, PPARGC1A, ATXN1, ADRB2, DYRK1B, HIVEP3, FOXE1, NFIC, ACVR1	380	644	13528	1.60311	1	0.492393	22.1851
	GOTERM_BP_FAT	GO:0007187~G-protein signaling, coupled to cyclic nucleotide second messenger	9	0.18711	0.0155129	OPRM1, ADRB2, NPY, GNAI2, DRD4, GALR2, MTNR1B, MC4R, HTR1E	380	115	13528	2.78609	1	0.514247	23.8666
	GOTERM_BP_FAT	GO:0010604~positive regulation of macromolecule metabolic process	36	0.748441	0.0159109	CAMTA2, ONECUT2, XRCC6, SOX5, PAWR, SOX8, AKT1, HOXA1, NPAS2, MYOCD, PTK2B, CLCF1, FOXF2, PCSK9, TCF3, APC, UCN, IKZF2, EGR4, PTF1A, SIX2, CREB5, TEAD3, ARID1B, TOPORS, ISL1, PPARGC1A, ATXN1, GAPDHS, ADRB2, DYRK1B, HIVEP3, FOXE1, DNMT1, NFIC, ACVR1	380	857	13528	1.49545	1	0.516119	24.4017
	GOTERM_BP_FAT	GO:0060041~retina development in camera-type eye	5	0.10395	0.016002	PVRL3, PTF1A, DSCAM, THY1, APC	380	35	13528	5.08571	1	0.511195	24.5237
	GOTERM_BP_FAT	GO:0045935~positive regulation of nucleobase, nucleoside, nucleotide and nucleic acid metabolic process	28	0.582121	0.0168398	CAMTA2, ONECUT2, XRCC6, SOX5, SOX8, HOXA1, NPAS2, MYOCD, FOXF2, TCF3, UCN, IKZF2, EGR4, PTF1A, SIX2, CREB5, TEAD3, TOPORS, ARID1B, ISL1, PPARGC1A, ATXN1, ADRB2, DYRK1B, HIVEP3, FOXE1, NFIC, ACVR1	380	624	13528	1.59744	1	0.522454	25.6366
	GOTERM_BP_FAT	GO:0055066~di-, tri-valent inorganic cation homeostasis	14	0.29106	0.0173829	ATP2B2, CYP27B1, JPH2, TTC7A, PTK2B, RYR3, DRD4, MFI2, GALR2, CCDC47, STC1, GNG3, CACNA1A, SCO1	380	239	13528	2.08536	1	0.527039	26.3498
	GOTERM_BP_FAT	GO:0051960~regulation of nervous system development	12	0.24948	0.0195414	LINGO1, PLXNB1, XRCC6, SOX5, ROBO2, ID4, LRRC4C, ISL1, TLX2, CACNA1A, THY1, NUMBL	380	192	13528	2.225	1	0.562656	29.1212
	GOTERM_BP_FAT	GO:0009719~response to endogenous stimulus	20	0.4158	0.0199243	ME1, UCN, BAIAP2, ALDOC, DRD4, TRH, GAL, BIRC2, AKT1, TNFRSF11B, CYP27B1, PTK2B, MC4R, SLC18A2, PCSK9, NOS3, GNG2, GNG3, SRD5A2, PIK3R1	380	405	13528	1.75802	1	0.563108	29.6024
	GOTERM_BP_FAT	GO:0019226~transmission of nerve impulse	18	0.37422	0.019986	DRD4, KCNIP2, GRM5, ATXN1, NAALAD2, CBLN1, GRM3, GABRR1, GRM2, NPY, GRIN2C, GRIA1, GALR2, CHRNB4, MTNR1B, GRID2, CACNA1A, HTR1E	380	350	13528	1.83086	1	0.557728	29.6797
	GOTERM_BP_FAT	GO:0003012~muscle system process	11	0.22869	0.0199863	CAMTA2, LTB4R, RYR3, GALR2, CHRNB4, NOS3, PDE4D, KCNH2, GAL, KCNIP2, KCNQ1	380	168	13528	2.33095	1	0.551357	29.6801
	GOTERM_BP_FAT	GO:0031589~cell-substrate adhesion	8	0.16632	0.0200951	CTGF, PTK2B, ITGB8, ITGA8, SGCE, ANTXR1, THY1, ITGBL1	380	98	13528	2.90612	1	0.54708	29.8161
	GOTERM_BP_FAT	GO:0014070~response to organic cyclic substance	9	0.18711	0.0204594	CD83, GRM2, PTK2B, ALDOC, DRD4, CHRNB4, NOS3, TRH, BIRC2	380	121	13528	2.64793	1	0.54746	30.2698
	GOTERM_BP_FAT	GO:0031279~regulation of cyclase activity	8	0.16632	0.0211233	OPRM1, ADRB2, GRM3, GRM2, GNAI2, DRD4, GALR2, NOS3	380	99	13528	2.87677	1	0.553017	31.0895
	GOTERM_BP_FAT	GO:0050770~regulation of axonogenesis	6	0.12474	0.0213937	LINGO1, PLXNB1, ROBO2, LRRC4C, CACNA1A, THY1	380	57	13528	3.74737	1	0.551697	31.4208
	GOTERM_BP_FAT	GO:0009968~negative regulation of signal transduction	13	0.27027	0.0220403	RGS7BP, ONECUT2, PAWR, THY1, AKT1, ATXN1, ADRB2, PEG10, CYP26C1, RGS3, SKIL, APC, ACVR1	380	221	13528	2.09412	1	0.556682	32.2068
	GOTERM_BP_FAT	GO:0010648~negative regulation of cell communication	14	0.29106	0.0227827	RGS7BP, GNAI2, ONECUT2, PAWR, THY1, AKT1, ATXN1, PEG10, ADRB2, CYP26C1, RGS3, SKIL, APC, ACVR1	380	248	13528	2.00968	1	0.563006	33.0988
	GOTERM_BP_FAT	GO:0051339~regulation of lyase activity	8	0.16632	0.0232883	OPRM1, ADRB2, GRM3, GRM2, GNAI2, DRD4, GALR2, NOS3	380	101	13528	2.8198	1	0.565344	33.7
	GOTERM_BP_FAT	GO:0021953~central nervous system neuron differentiation	5	0.10395	0.025057	LINGO1, HOXA1, SOX1, SOX5, CACNA1A	380	40	13528	4.45	1	0.586659	35.7631
	GOTERM_BP_FAT	GO:0030902~hindbrain development	6	0.12474	0.0260888	ATP2B2, HOXA1, HOXB2, PTF1A, CACNA1A, KLHL1	380	60	13528	3.56	1	0.596026	36.9385
	GOTERM_BP_FAT	GO:0045893~positive regulation of transcription, DNA-dependent	22	0.45738	0.0277327	CAMTA2, IKZF2, ONECUT2, XRCC6, SOX5, SIX2, CREB5, TEAD3, ARID1B, ISL1, PPARGC1A, SOX8, ATXN1, HOXA1, NPAS2, ADRB2, MYOCD, DYRK1B, FOXF2, FOXE1, NFIC, TCF3	380	477	13528	1.64193	1	0.613235	38.7695
	GOTERM_BP_FAT	GO:0045449~regulation of transcription	89	1.85031	0.0285429	BMI1, XRCC6, E2F8, TLR2, ZNF154, ZNF202, PAWR, HOXD1, RFXANK, RNF141, MYOCD, ZFP90, FOXF2, ZNF579, ZNF396, TGS1, ZNF730, ZNF496, ZNF576, EGR4, ARID5B, SOX12, PTF1A, ZHX1, ZNF791, SIX2, TOPORS, ARID1B, PPARGC1A, PKIA, PURA, ZNF233, ADRB2, NME2, ACVR2B, KDM2A, IGSF1, ASH1L, ZSCAN16, LIN54, ZNF587, KCNH2, ACVR1, CAMTA2, SOX1, POLR2I, ONECUT2, SOX5, ZNF232, MYT1, SOX8, LIN28B, HOXA1, NPAS2, HOXA3, NK…	380	2601	13528	1.21815	1	0.618526	39.6534
	GOTERM_BP_FAT	GO:0009266~response to temperature stimulus	7	0.14553	0.0288329	AKT1, ADRB2, STAC, LXN, ST8SIA1, NOS3, TRH	380	83	13528	3.00241	1	0.61693	39.9668
	GOTERM_BP_FAT	GO:0051254~positive regulation of RNA metabolic process	22	0.45738	0.0304278	CAMTA2, IKZF2, ONECUT2, XRCC6, SOX5, SIX2, CREB5, TEAD3, ARID1B, ISL1, PPARGC1A, SOX8, ATXN1, HOXA1, NPAS2, ADRB2, MYOCD, DYRK1B, FOXF2, FOXE1, NFIC, TCF3	380	481	13528	1.62827	1	0.631739	41.6633
	GOTERM_BP_FAT	GO:0010243~response to organic nitrogen	6	0.12474	0.0313956	PTK2B, ALDOC, DRD4, SLC18A2, NOS3, BIRC2	380	63	13528	3.39048	1	0.638222	42.6706
	GOTERM_BP_FAT	GO:0051899~membrane depolarization	5	0.10395	0.0317116	ATXN1, GRIN2C, GRID2, KCNQ1, CACNA1A	380	43	13528	4.13953	1	0.636821	42.9959
	GOTERM_BP_FAT	GO:0019932~second-messenger-mediated signaling	13	0.27027	0.0333143	OPRM1, GNAI2, DRD4, GRM5, ADRB2, NPY, LTB4R, GALR2, MTNR1B, MC4R, HIST1H4I, HTR5A, HTR1E	380	235	13528	1.96936	1	0.650181	44.6194
	GOTERM_BP_FAT	GO:0048562~embryonic organ morphogenesis	9	0.18711	0.0335301	ATP2B2, HOXA1, HOXB2, HOXA3, ITGA8, FOXE1, DSCAML1, NEUROG1, SIX2	380	133	13528	2.40902	1	0.647594	44.8346
	GOTERM_BP_FAT	GO:0048667~cell morphogenesis involved in neuron differentiation	12	0.24948	0.0336605	ATP2B2, HOXA1, EFNB3, TNR, BAIAP2, DSCAML1, ROBO2, ISL1, CACNA1A, DSCAM, NUMBL, APC	380	209	13528	2.04402	1	0.644111	44.9643
	GOTERM_BP_FAT	GO:0048593~camera-type eye morphogenesis	5	0.10395	0.0341385	SOX1, PVRL3, PTF1A, DSCAM, THY1	380	44	13528	4.04545	1	0.644516	45.4372
	GOTERM_BP_FAT	GO:0030802~regulation of cyclic nucleotide biosynthetic process	8	0.16632	0.034924	OPRM1, ADRB2, GRM3, GRM2, GNAI2, DRD4, GALR2, NOS3	380	110	13528	2.58909	1	0.648221	46.2059
	GOTERM_BP_FAT	GO:0001655~urogenital system development	8	0.16632	0.034924	ACVR2B, ITGA8, ARID5B, PCSK9, SIX2, ROBO2, ACVR1, APC	380	110	13528	2.58909	1	0.648221	46.2059
	GOTERM_BP_FAT	GO:0030808~regulation of nucleotide biosynthetic process	8	0.16632	0.034924	OPRM1, ADRB2, GRM3, GRM2, GNAI2, DRD4, GALR2, NOS3	380	110	13528	2.58909	1	0.648221	46.2059
	GOTERM_BP_FAT	GO:0007242~intracellular signaling cascade	47	0.977131	0.0357257	OPRM1, RHOJ, WNT5A, CYP24A1, GNAI2, DRD4, TLR2, RUNDC3A, TRH, RFXANK, AKT1, IRAK4, LINGO1, STAC, GMIP, DIRAS3, CTGF, LTB4R, CLCF1, PTK2B, GALR2, GNG2, GNG3, ADRA2B, RAB27B, HIST1H4I, HTR5A, PIK3R1, HTR1E, ARHGEF2, GNB1L, PLXNB1, PTF1A, CIDEB, SHANK2, PPARGC1A, ARL3, GRM5, ADRB2, NPY, RGS3, RASGRF1, MC4R, MTNR1B, RIT1, ABL1, RAPGEFL1	380	1256	13528	1.33217	1	0.651972	46.98
	GOTERM_BP_FAT	GO:0007611~learning or memory	8	0.16632	0.0364172	ATXN1, UCN, RASGRF1, GRIA1, ITGA8, GALR2, PTN, CALB1	380	111	13528	2.56577	1	0.654465	47.6393
	GOTERM_BP_FAT	GO:0006730~one-carbon metabolic process	8	0.16632	0.037952	PPME1, CA13, CA5B, DNMT1, TGS1, FTSJ2, NSUN2, HEMK1	380	112	13528	2.54286	1	0.665283	49.075
	GOTERM_BP_FAT	GO:0007160~cell-matrix adhesion	7	0.14553	0.0386971	CTGF, PTK2B, ITGB8, ITGA8, SGCE, THY1, ITGBL1	380	89	13528	2.8	1	0.667994	49.7585
	GOTERM_BP_FAT	GO:0055074~calcium ion homeostasis	11	0.22869	0.03912	ATP2B2, CYP27B1, JPH2, PTK2B, RYR3, DRD4, GALR2, CCDC47, STC1, GNG3, CACNA1A	380	188	13528	2.08298	1	0.667562	50.1426
	GOTERM_BP_FAT	GO:0030799~regulation of cyclic nucleotide metabolic process	8	0.16632	0.0395288	OPRM1, ADRB2, GRM3, GRM2, GNAI2, DRD4, GALR2, NOS3	380	113	13528	2.52035	1	0.667007	50.5112
	GOTERM_BP_FAT	GO:0045165~cell fate commitment	9	0.18711	0.041821	TBX6, ONECUT2, PTF1A, SOX5, DSCAML1, NEUROG1, ISL1, TCF3, SOX8	380	139	13528	2.30504	1	0.683653	52.5313
	GOTERM_BP_FAT	GO:0031346~positive regulation of cell projection organization	5	0.10395	0.0420511	PLXNB1, ROBO2, ARAP1, NUMBL, APC	380	47	13528	3.78723	1	0.681384	52.7297
	GOTERM_BP_FAT	GO:0000904~cell morphogenesis involved in differentiation	13	0.27027	0.0424348	ATP2B2, HOXA1, EFNB3, BAIAP2, TNR, DSCAML1, ROBO2, ANTXR1, ISL1, CACNA1A, DSCAM, NUMBL, APC	380	244	13528	1.89672	1	0.680504	53.0588
	GOTERM_BP_FAT	GO:0006140~regulation of nucleotide metabolic process	8	0.16632	0.0445136	OPRM1, ADRB2, GRM3, GRM2, GNAI2, DRD4, GALR2, NOS3	380	116	13528	2.45517	1	0.694079	54.8048
	GOTERM_BP_FAT	GO:0006928~cell motion	21	0.43659	0.0463154	SOX1, EFNB3, PLXNB1, MDGA1, ARID5B, DNAH7, ISL1, GAS8, GAPDHS, HOXA1, NPY, CTGF, PTK2B, LTB4R, TNR, FOXE1, NOS3, ROBO2, PYY, APC, ACVR1	380	475	13528	1.57389	1	0.704624	56.2684
	GOTERM_BP_FAT	GO:0009991~response to extracellular stimulus	12	0.24948	0.046342	AKT1, CYP24A1, SUOX, TNFRSF11B, CYP27B1, NPY, GNAI2, MYOCD, SFRP2, PCSK9, STC1, PPARGC1A	380	220	13528	1.94182	1	0.700761	56.2897
	GOTERM_BP_FAT	GO:0043086~negative regulation of catalytic activity	14	0.29106	0.0485761	OPRM1, GNAI2, DRD4, PKIA, THY1, AKT1, GRM3, CYP27B1, GRM2, GMIP, RGS3, PCSK9, NOS3, APC	380	277	13528	1.79928	1	0.714091	58.0417
	GOTERM_BP_FAT	GO:0042592~homeostatic process	30	0.623701	0.0497819	GLRX5, JPH2, XRCC6, DRD4, AKT1, ATP2B2, CYP27B1, PTK2B, GRIN2C, GALR2, GRID2, PCSK9, GNG3, KCNQ1, SCO1, APC, MAFG, TTC7A, MFI2, CCDC47, PPARGC1A, ATXN1, ADRB2, ATP6V0E2, SLC4A11, RYR3, CHRNB4, STC1, KCNH2, CACNA1A	380	751	13528	1.4221	1	0.719129	58.9595
	GOTERM_BP_FAT	GO:0010033~response to organic substance	29	0.602911	0.0503301	ME1, ALDOC, DRD4, TLR2, TRH, LIN28B, AKT1, IL12RB2, TNFRSF11B, CYP27B1, PTK2B, PCSK9, NOS3, GNG2, SRD5A2, GNG3, PIK3R1, UCN, BAIAP2, GAL, BIRC2, CD83, ACVR2B, NME2, GRM2, CHRNB4, SLC18A2, MC4R, DNAJB5	380	721	13528	1.4319	1	0.719239	59.3705
	GOTERM_BP_FAT	GO:0019933~cAMP-mediated signaling	7	0.14553	0.0504824	OPRM1, ADRB2, GNAI2, DRD4, GALR2, MC4R, HTR5A	380	95	13528	2.62316	1	0.716487	59.4841
	GOTERM_BP_FAT	GO:0001822~kidney development	7	0.14553	0.0526383	ACVR2B, ITGA8, ARID5B, PCSK9, SIX2, ROBO2, APC	380	96	13528	2.59583	1	0.727961	61.0589
	GOTERM_BP_FAT	GO:0045761~regulation of adenylate cyclase activity	7	0.14553	0.0526383	OPRM1, ADRB2, GRM3, GRM2, GNAI2, DRD4, GALR2	380	96	13528	2.59583	1	0.727961	61.0589
	GOTERM_BP_FAT	GO:0048568~embryonic organ development	10	0.2079	0.0531174	ATP2B2, HOXA1, HOXB2, HOXA3, ITGA8, FOXF2, FOXE1, DSCAML1, NEUROG1, SIX2	380	172	13528	2.06977	1	0.727511	61.4009
	GOTERM_BP_FAT	GO:0030005~cellular di-, tri-valent inorganic cation homeostasis	12	0.24948	0.0552224	ATP2B2, JPH2, TTC7A, PTK2B, RYR3, DRD4, MFI2, GALR2, STC1, GNG3, CACNA1A, SCO1	380	227	13528	1.88194	1	0.737912	62.8705
	GOTERM_BP_FAT	GO:0045944~positive regulation of transcription from RNA polymerase II promoter	17	0.35343	0.0584367	CAMTA2, IKZF2, ONECUT2, XRCC6, SOX5, SIX2, TEAD3, ISL1, PPARGC1A, SOX8, ATXN1, HOXA1, ADRB2, NPAS2, MYOCD, NFIC, TCF3	380	371	13528	1.63127	1	0.754579	65.0132
	GOTERM_BP_FAT	GO:0006665~sphingolipid metabolic process	6	0.12474	0.0590412	GBA2, ST6GALNAC6, ITGB8, ST8SIA1, ST8SIA3, SMPD4	380	75	13528	2.848	1	0.7547	65.4029
	GOTERM_BP_FAT	GO:0010817~regulation of hormone levels	9	0.18711	0.0622266	ACVR2B, CYP26C1, DIO3, FOXE1, MC4R, SCG5, SRD5A2, GAL, CACNA1A	380	151	13528	2.12185	1	0.769751	67.3897
	GOTERM_BP_FAT	GO:0055065~metal ion homeostasis	11	0.22869	0.0629453	ATP2B2, CYP27B1, JPH2, PTK2B, RYR3, DRD4, GALR2, CCDC47, STC1, GNG3, CACNA1A	380	205	13528	1.91024	1	0.770364	67.8229
	GOTERM_BP_FAT	GO:0030817~regulation of cAMP biosynthetic process	7	0.14553	0.0642492	OPRM1, ADRB2, GRM3, GRM2, GNAI2, DRD4, GALR2	380	101	13528	2.46733	1	0.774151	68.5949
	GOTERM_BP_FAT	GO:0008016~regulation of heart contraction	6	0.12474	0.064667	ADRB2, CYP2J2, CELF2, KCNH2, KCNIP2, KCNQ1	380	77	13528	2.77403	1	0.773092	68.8386
	GOTERM_BP_FAT	GO:0040029~regulation of gene expression, epigenetic	6	0.12474	0.064667	DIRAS3, DNMT1, ARID1B, KCNQ1, LIN28B, HEMK1	380	77	13528	2.77403	1	0.773092	68.8386
	GOTERM_BP_FAT	GO:0044093~positive regulation of molecular function	24	0.49896	0.0652213	OPRM1, MSH3, GNAI2, DRD4, TLR2, THY1, AKT1, GRM5, ACVR2B, NME2, ADRB2, CYP27B1, RASGRF1, PTK2B, LTB4R, GALR2, PYCARD, PON1, NOS3, ADRA2B, GNG3, ABL1, ADD2, ARAP1	380	586	13528	1.45802	1	0.77278	69.1591
	GOTERM_BP_FAT	GO:0030001~metal ion transport	20	0.4158	0.0656405	KCNAB3, JPH2, KCND1, SLC39A11, TRPC5, MFI2, KCNIP2, SHKBP1, ATP2B2, SLC4A11, CYP27B1, NPY, RYR3, SLC30A3, KCNH2, KCNQ1, KCNG1, CACNA1A, KCNE3, SCO1	380	465	13528	1.53118	1	0.771758	69.3994
	GOTERM_BP_FAT	GO:0001501~skeletal system development	15	0.31185	0.0657328	WNT5A, CYP24A1, ARID5B, SOX5, SIX2, DSCAML1, HOXD1, ACVR2B, TNFRSF11B, HOXB2, HOXA3, CYP27B1, CTGF, PTN, STC1	380	319	13528	1.67398	1	0.769016	69.4521
	GOTERM_BP_FAT	GO:0006936~muscle contraction	9	0.18711	0.0661409	LTB4R, RYR3, GALR2, CHRNB4, PDE4D, KCNH2, GAL, KCNIP2, KCNQ1	380	153	13528	2.09412	1	0.767975	69.684
	GOTERM_BP_FAT	GO:0030278~regulation of ossification	6	0.12474	0.0675888	ACVR2B, ADRB2, CYP27B1, PTK2B, ACVR1, APC	380	78	13528	2.73846	1	0.772379	70.4935
	GOTERM_BP_FAT	GO:0031280~negative regulation of cyclase activity	5	0.10395	0.0677663	OPRM1, GRM3, GRM2, GNAI2, DRD4	380	55	13528	3.23636	1	0.770157	70.5912
	GOTERM_BP_FAT	GO:0051350~negative regulation of lyase activity	5	0.10395	0.0677663	OPRM1, GRM3, GRM2, GNAI2, DRD4	380	55	13528	3.23636	1	0.770157	70.5912
	GOTERM_BP_FAT	GO:0007194~negative regulation of adenylate cyclase activity	5	0.10395	0.0677663	OPRM1, GRM3, GRM2, GNAI2, DRD4	380	55	13528	3.23636	1	0.770157	70.5912
	GOTERM_BP_FAT	GO:0051130~positive regulation of cellular component organization	10	0.2079	0.0686614	AKT1, PLXNB1, PCSK9, DNMT1, ROBO2, PPARGC1A, ARAP1, PIK3R1, NUMBL, APC	380	181	13528	1.96685	1	0.771636	71.0799
	GOTERM_BP_FAT	GO:0051329~interphase of mitotic cell cycle	7	0.14553	0.0692827	AKT1, POLE, CDK2AP1, ID4, ABL1, TCF3, ACVR1	380	103	13528	2.41942	1	0.771705	71.4145
	GOTERM_BP_FAT	GO:0030814~regulation of cAMP metabolic process	7	0.14553	0.0692827	OPRM1, ADRB2, GRM3, GRM2, GNAI2, DRD4, GALR2	380	103	13528	2.41942	1	0.771705	71.4145
	GOTERM_BP_FAT	GO:0034330~cell junction organization	5	0.10395	0.075221	PTK2B, NLGN2, THY1, NUMBL, APC	380	57	13528	3.12281	1	0.79695	74.434
	GOTERM_BP_FAT	GO:0000902~cell morphogenesis	16	0.33264	0.0763213	ARHGEF2, EFNB3, BAIAP2, ONECUT2, DSCAML1, ISL1, NUMBL, SFRP5, ATP2B2, HOXA1, TNR, ROBO2, ANTXR1, CACNA1A, DSCAM, APC	380	356	13528	1.6	1	0.798934	74.9594
	GOTERM_BP_FAT	GO:0006643~membrane lipid metabolic process	6	0.12474	0.0767869	GBA2, ST6GALNAC6, ITGB8, ST8SIA1, ST8SIA3, SMPD4	380	81	13528	2.63704	1	0.798108	75.1787
	GOTERM_BP_FAT	GO:0051325~interphase	7	0.14553	0.0772489	AKT1, POLE, CDK2AP1, ID4, ABL1, TCF3, ACVR1	380	106	13528	2.35094	1	0.797279	75.3944
	GOTERM_BP_FAT	GO:0048812~neuron projection morphogenesis	11	0.22869	0.0774145	HOXA1, EFNB3, TNR, BAIAP2, DSCAML1, ROBO2, ISL1, CACNA1A, DSCAM, NUMBL, APC	380	213	13528	1.8385	1	0.795171	75.4713
	GOTERM_BP_FAT	GO:0016055~Wnt receptor signaling pathway	8	0.16632	0.0802279	WNT5A, SFRP5, DIXDC1, TCF7, SFRP2, WIF1, CPZ, APC	380	133	13528	2.14135	1	0.804363	76.7437
	GOTERM_BP_FAT	GO:0051240~positive regulation of multicellular organismal process	12	0.24948	0.0825702	AKT1, CD83, ACVR2B, ADRB2, UCN, MYOCD, DIO3, PYCARD, TLR2, MC4R, NOS3, ACVR1	380	244	13528	1.75082	1	0.811162	77.7553
	GOTERM_BP_FAT	GO:0042391~regulation of membrane potential	8	0.16632	0.0827303	ATXN1, GRIN2C, DRD4, CHRNB4, GRID2, KCNH2, KCNQ1, CACNA1A	380	134	13528	2.12537	1	0.809116	77.8229
	GOTERM_BP_FAT	GO:0048858~cell projection morphogenesis	12	0.24948	0.0844491	HOXA1, EFNB3, TNR, BAIAP2, ONECUT2, DSCAML1, ROBO2, ISL1, CACNA1A, DSCAM, NUMBL, APC	380	245	13528	1.74367	1	0.813223	78.5367
	GOTERM_BP_FAT	GO:0051051~negative regulation of transport	8	0.16632	0.0852772	AKT1, ADRB2, GNAI2, DRD4, NOS3, TRH, PKIA, KCNQ1	380	135	13528	2.10963	1	0.813798	78.8728
	GOTERM_BP_FAT	GO:0043062~extracellular structure organization	9	0.18711	0.0879555	CSGALNACT1, ATP2B2, TNFRSF11B, TNR, ITGA8, FOXF2, GLRA2, NLGN2, CACNA1A	380	163	13528	1.96564	1	0.821269	79.9261
	GOTERM_BP_FAT	GO:0044092~negative regulation of molecular function	15	0.31185	0.0880116	OPRM1, GNAI2, DRD4, PKIA, THY1, AKT1, ADRB2, GRM3, CYP27B1, GRM2, GMIP, RGS3, PCSK9, NOS3, APC	380	334	13528	1.5988	1	0.818935	79.9476
	GOTERM_BP_FAT	GO:0016337~cell-cell adhesion	13	0.27027	0.0881359	DSCAML1, NLGN2, PCDH8, CDHR5, CLDN23, THY1, PCDH1, NPHP4, CTGF, ITGA8, PVRL3, ROBO2, CDH26	380	276	13528	1.67681	1	0.816862	79.9952
	GOTERM_BP_FAT	GO:0007188~G-protein signaling, coupled to cAMP nucleotide second messenger	6	0.12474	0.0900449	OPRM1, ADRB2, GNAI2, DRD4, GALR2, MC4R	380	85	13528	2.51294	1	0.821304	80.7132
	GOTERM_BP_FAT	GO:0006811~ion transport	29	0.602911	0.0900881	KCNAB3, JPH2, SLC39A11, GLRA2, KCNIP2, SHKBP1, ATP2B2, CYP27B1, GRIN2C, GRID2, ANO2, SLC30A3, KCNQ1, KCNE3, KCNG1, SCO1, KCND1, TRPC5, MFI2, ATP6V0E2, SLC4A11, GABRR1, NPY, GRIA1, RYR3, CHRNB4, KCNH2, CACNA1A, ADD2	380	768	13528	1.34427	1	0.818981	80.7292
	GOTERM_BP_FAT	GO:0051094~positive regulation of developmental process	13	0.27027	0.0922011	AKT1, CD83, ACVR2B, NME2, ADRB2, CYP27B1, PLXNB1, XRCC6, NOS3, ROBO2, ACVR1, NUMBL, APC	380	278	13528	1.66475	1	0.824013	81.495
	GOTERM_BP_FAT	GO:0051674~localization of cell	14	0.29106	0.0924944	SOX1, PLXNB1, MDGA1, ARID5B, ISL1, GAS8, DNAH7, GAPDHS, PTK2B, CTGF, FOXE1, NOS3, APC, ACVR1	380	307	13528	1.62345	1	0.822613	81.599
	GOTERM_BP_FAT	GO:0048870~cell motility	14	0.29106	0.0924944	SOX1, PLXNB1, MDGA1, ARID5B, ISL1, GAS8, DNAH7, GAPDHS, PTK2B, CTGF, FOXE1, NOS3, APC, ACVR1	380	307	13528	1.62345	1	0.822613	81.599
	GOTERM_BP_FAT	GO:0009725~response to hormone stimulus	16	0.33264	0.0932808	ME1, UCN, BAIAP2, TRH, GAL, AKT1, TNFRSF11B, CYP27B1, PTK2B, MC4R, PCSK9, NOS3, GNG2, GNG3, SRD5A2, PIK3R1	380	367	13528	1.55204	1	0.822935	81.8751
	GOTERM_BP_FAT	GO:0048705~skeletal system morphogenesis	7	0.14553	0.0946636	ACVR2B, HOXB2, HOXA3, CTGF, ARID5B, DSCAML1, SIX2	380	112	13528	2.225	1	0.825284	82.3512
	GOTERM_BP_FAT	GO:0009952~anterior/posterior pattern formation	8	0.16632	0.0986755	HOXA1, ACVR2B, HOXB2, HOXA3, CYP26C1, SFRP2, PCDH8, APC	380	140	13528	2.03429	1	0.836097	83.6667
	GOTERM_BP_FAT	GO:0007169~transmembrane receptor protein tyrosine kinase signaling pathway	11	0.22869	0.0996346	AKT1, ADRB2, FGF8, EFNB3, CTGF, PTK2B, BAIAP2, ARID5B, ALK, CACNA1A, PIK3R1	380	224	13528	1.74821	1	0.836848	83.9672
